# Supplementary material for: Characterization of a recently evolved flavonol-phenylacyltransferase gene provides signatures of natural light selection in Brassicaceae
Source: Nat Commun. 2016 Aug 22;7:12399. doi: 10.1038/ncomms12399 (PMC4996938; doi:10.1038/ncomms12399)
Supplement: Supplementary Data 1 — Secondary metabolite profiling of Arabidopsis thaliana accession flower [file ncomms12399-s2.xls]

## Sheet: Data S1
									Arabidopsis accessions
	Supplementary Data 1. Secondary metabolite profiling of Arabidopsis accession flower.								average	average	average	average	average	average	average	average	average	average	average	average	average	average	average	average	average	average	average	average	average	average	average	average	average	average	average	average	average	average	average	average	average	average	average	average	average	average	average	average	average
		family	compound name	peak described in	Rt (min)	negative	positive	identification and annotation	An-2	Ang-0	Bd-0	Be-0	Bla-11	Blh-1	Bsch-2	Bu-2	Bur-0	C24	Can-0	Cha-0	Co-3	Col-0	Cvi-0	Da-0	Dijon-M	Edi-0	El-0	Est-1	Gol-1	Gr-1	HI-3	HOG	Hs-0	Je-54	JEA	Kas-1	Kl-0	Kn-0	Ler-0	Lip-0	Lov-5	Lovel-1	Lu	Mh-1	Mt-0	Nd	NFA-8	No-0	Nok-1
	3MSOP	aliphatic glucosinolate	3-methylsulfinylpropyl glucosinolate	Maruyama et al., 2006;Hirai et al., 2007	3.14	422			233776	47373	16302.5	3.46141e+06	6.77146e+06	58539.5	1.77615e+07	5.89836e+06	35505.6	3.1797e+06	1.29275e+06	498393	7.72293e+06	1.04508e+07	352609	7.69061e+06	631970	1103	478268	1.81292e+06	3.66135e+06	235383	9.25157e+06	100775	448147	2.53288e+06	31826.4	57954.2	452229	971474	1.28393e+06	7.05277e+06	12782.3	1.25506e+07	177221	4.30854e+06	3.02164e+06	4.83351e+06	18929.9	1.85605e+06	119662
	4MSOB	aliphatic glucosinolate	4-methylsulfinylbutyl glucosinolate	Maruyama et al., 2006;Hirai et al., 2007	4.24	436		standard chemical	86113.9	147544	24396.2	793960	5.81067e+06	31871	2.75706e+06	3.78269e+07	112127	790768	471010	33476.8	2.94311e+06	4.27155e+07	3.49086e+06	3.65044e+07	3.33603e+06	264692	289019	3.16271e+07	5.63392e+06	3.64623e+06	3.27868e+06	121425	818443	5.43419e+06	616211	287577	134218	6.40022e+06	2.83422e+06	4.10831e+06	110778	2.39359e+07	109701	4.3859e+07	2.73913e+07	1.598e+06	206525	3.65683e+06	17284.8
	5MSOP	aliphatic glucosinolate	5-methylsulfinylpentyl glucosinolate	Maruyama et al., 2006;Hirai et al., 2007	7.57	450			43441.9	396030	29843.5	581741	1.73559e+06	30622.7	142320	1.68442e+06	289599	448132	173676	24991	212779	4.37786e+06	517680	4.14283e+06	77040.3	790494	38633.5	3.27192e+06	325776	120590	107348	45664	45023.6	136802	800540	88418	43373.4	163775	73971.1	170485	292769	1.77602e+06	49643.2	3.79502e+06	1.23007e+06	44348.2	346319	118300	23315.3
	6MSOH	aliphatic glucosinolate	6-methylsulfinylhexyl glucosinolate	Maruyama et al., 2006;Hirai et al., 2007	9.37	464			805526	5.27464e+06	1.62346e+06	5.44247e+06	6.07591e+06	1.94785e+06	686350	1.71019e+06	4.57165e+06	5.68206e+06	3.27671e+06	495913	935018	1.67941e+06	1.76596e+06	980916	608357	4.18776e+06	446015	1.34339e+06	2.05124e+06	854376	559946	1.12254e+06	216018	765207	3.41086e+06	1.16344e+06	1.11249e+06	1.35765e+06	357443	974257	1.93135e+06	4.38375e+06	796594	2.31876e+06	545714	176952	1.2383e+06	668936	586035
	7MSOH	aliphatic glucosinolate	7-methylsulfinylheptyl glucosinolate	Maruyama et al., 2006;Hirai et al., 2007	11.54	478			6.51373e+06	1.13321e+07	4.96101e+06	1.26507e+07	1.45332e+07	7.80451e+06	6.39512e+06	7.08187e+06	9.05386e+06	1.26481e+07	1.10427e+07	3.33422e+06	6.677e+06	6.65851e+06	6.70068e+06	4.11041e+06	5.42469e+06	8.98665e+06	4.98277e+06	5.30074e+06	8.82627e+06	5.68996e+06	5.32438e+06	5.5745e+06	2.85144e+06	7.32187e+06	7.32743e+06	5.41191e+06	6.97591e+06	8.11536e+06	3.93112e+06	6.90822e+06	6.317e+06	8.89301e+06	7.28357e+06	8.52861e+06	2.30386e+06	2.28761e+06	4.82684e+06	6.0835e+06	4.67454e+06
	8MSOO	aliphatic glucosinolate	8-methylsulfinyloctyl glucosinolate	Maruyama et al., 2006;Hirai et al., 2007	14.04	492			3.56246e+07	4.49378e+07	3.63282e+07	4.09497e+07	5.31596e+07	2.77087e+07	3.02046e+07	2.75836e+07	2.5916e+07	3.70639e+07	4.31397e+07	1.63027e+07	2.63502e+07	1.87811e+07	1.70064e+07	1.25867e+07	2.97642e+07	2.78298e+07	2.69675e+07	1.86045e+07	5.51397e+07	2.32847e+07	2.53806e+07	2.30896e+07	1.6343e+07	3.77598e+07	2.07191e+07	1.75201e+07	4.16869e+07	4.58852e+07	2.1717e+07	3.54288e+07	1.4417e+07	2.53e+07	3.82942e+07	2.92173e+07	1.07842e+07	1.45431e+07	1.13609e+07	3.6991e+07	1.45579e+07
	4MTB	aliphatic glucosinolate	4-methylthiobutyl glucosinolate	Maruyama et al., 2006;Hirai et al., 2007	12.81	420			73238.5	66319.4	11463.1	63823.9	5.04065e+06	26388.5	91501.8	4.73321e+06	37431.7	44117	465419	27629.5	362178	2.26393e+06	182428	992121	224928	117734	48580.4	3.53454e+06	246847	594878	249384	30736.1	53373.6	111440	94976.2	105127	10037.5	768177	155012	311878	79653.7	1.14681e+06	87689.6	2.18872e+06	2.12776e+06	82428.9	70095	117361	9251.6
	6MTH	aliphatic glucosinolate	6-methylthiohexyl glucosinolate	Maruyama et al., 2006;Hirai et al., 2007	14.11	448			1.6248e+07	9.20594e+06	4.32687e+06	2.97747e+06	6.04969e+06	7.52129e+06	7.90399e+06	2.7994e+07	1.04757e+07	2.29893e+06	7.65386e+06	1.59898e+06	4.09715e+06	1.37717e+07	5.52316e+06	4.09029e+06	8.80533e+06	5.1493e+06	6.56805e+06	2.50229e+07	7.77376e+06	7.21511e+06	9.60865e+06	3.71786e+06	8.31833e+06	1.06608e+07	1.97463e+06	4.26362e+06	4.20101e+06	8.83729e+06	5.11905e+06	4.95851e+06	4.29831e+06	3.75333e+07	3.82546e+06	2.21588e+07	9.8737e+06	4.66053e+06	5.25366e+06	7.65868e+06	3.00044e+06
	7MTH	aliphatic glucosinolate	7-methylthioheptyl glucosinolate	Maruyama et al., 2006;Hirai et al., 2007	24	462			138715	230561	24204.3	109730	684327	203907	81734.1	53583.6	225957	70181.6	821046	52143.1	161493	51590.4	56007.6	10198.2	98869.6	224953	39884.5	62729.7	143826	260327	95892.1	176680	57468.9	29913	134375	286003	115113	318909	57313.9	111993	185678	139292	179277	52950.9	41451.5	19820.5	161819	57314	14673.9
	8MTO	aliphatic glucosinolate	8-methylthiooctyl glucosinolate	Maruyama et al., 2006;Hirai et al., 2007	28.13	476			1.29022e+06	842031	399623	335914	1.71627e+06	711937	197304	234418	536748	134646	2.5254e+06	370164	1.307e+06	135373	179509	26097.4	726101	613984	370890	271085	1.38598e+06	1.44536e+06	996588	754904	745766	234657	392183	1.05044e+06	1.15471e+06	2.19269e+06	455665	793970	558991	412996	1.32999e+06	196070	166775	190790	596647	636713	105206
	I3M	indole glucosinolate	indolyl-3-methyl glucosinolate	Maruyama et al., 2006;Hirai et al., 2007	14.11	447		standard chemical	1.69041e+07	9.62682e+06	4.67825e+06	3.28248e+06	6.80356e+06	8.62502e+06	6.35191e+06	3.17375e+07	1.14387e+07	2.52537e+06	8.34466e+06	2.13767e+06	5.0882e+06	1.54098e+07	6.46097e+06	5.43416e+06	8.71259e+06	6.20603e+06	7.57589e+06	2.94621e+07	8.13338e+06	8.36871e+06	1.10919e+07	4.59226e+06	9.87578e+06	1.15488e+07	2.46163e+06	5.67529e+06	4.50995e+06	9.46592e+06	6.18759e+06	5.68065e+06	6.05926e+06	4.23361e+07	4.37171e+06	2.46817e+07	1.25171e+07	6.23343e+06	6.76553e+06	8.60298e+06	4.34234e+06
	4MOI3M	indole glucosinolate	4-methoxy-indol-3-ylmethyl-glucosinolate	Maruyama et al., 2006;Hirai et al., 2007	16.67	477			240008	210491	70183	137115	204602	299761	348977	802319	608634	80146.1	255257	35184.9	184523	139881	175977	160850	226765	147286	103346	763292	501470	264567	203107	348294	128652	343520	41804.5	788604	295818	787457	375749	389111	75333.5	723669	318326	387452	55846.7	60685.2	154118	97932.6	148667
	1MOI3M	indole glucosinolate	1-methoxy-3-indolylmethyl glucosinolate	Maruyama et al., 2006;Hirai et al., 2007	19.63	477			1.00034e+06	311134	160687	341672	936316	345247	2.83049e+06	145635	819955	33670	1.05023e+06	60637.4	181643	159248	375384	24934.7	901282	100887	220698	64859.3	1.25251e+06	100410	115625	254271	36197.6	1.57873e+06	13374.1	174911	12270.5	1.82839e+06	1.01434e+06	534210	58956.6	429871	142535	495335	104751	15352.9	30620.6	43299.4	101537
	sinigrin	aliphatic glucosinolate	2-propenyl-glucosinolate	Kliebenstein et al., 2001	4.9	358		standard chemical	3.4074e+07	2.30824e+07	1.29566e+07	1.523e+07	7.09186e+06	3.62651e+07	0	8119.23	1.63868e+07	1.44796e+07	3.88938e+07	3.99718e+07	81934	0	1.95124e+07	4529.28	277959	1.45459e+06	3.18146e+07	63527.5	244753	169239	390880	2.80551e+07	3.095e+07	256813	9.32753e+06	1.72886e+07	3.90674e+07	392508	295198	276246	1.00537e+07	33684.7	2.88402e+07	5886.65	40614.5	225289	7.99429e+06	292626	2.81931e+07
	GLS	aliphatic glucosinolate	3-butenyl glucosinolate	Kliebenstein et al., 2001	8.81	372			1.54448e+06	1.39635e+07	2.66241e+06	3.87808e+07	2.36991e+07	1.82161e+06	0	22404.3	1.99266e+07	3.40278e+07	7.67611e+06	2.25397e+06	19705.5	0	3.09888e+07	11293.8	33721.6	2.20935e+07	1.20375e+06	275257	161250	52378.6	94848.9	3.73503e+06	780330	143170	2.23475e+07	2.14802e+07	1.737e+06	156197	103474	56629.2	1.95447e+07	41900.1	2.74933e+06	9548.97	33870.8	38144.4	1.52744e+07	35795	1.14619e+06
	GLS	aliphatic glucosinolate	4-pentenyl glucosinolate	Kliebenstein et al., 2001	12.19	386			238656	2.19896e+06	271066	4.65755e+06	3.68728e+06	318377	0	32139.5	4.0434e+06	4.37358e+06	794965	177290	60058.7	0	1.69607e+06	101053	28445.7	4.42952e+06	118311	41379	89467.7	28310.9	50526.4	284999	99959.9	32011.6	4.11042e+06	841593	170011	113778	34525.4	43047	4.29916e+06	70724.3	208625	42024.9	33278.1	56376.2	3.09653e+06	35050	143553
	SinG1	hydroxycinnnamate	sinapoyl-O-glucoside	Nakabayashi, et al., 2008	13.9	385	387	standard chemical	1.78995e+06	288333	533474	599897	653861	981820	177469	965144	662036	437266	622198	616820	307003	1.81443e+06	487717	964778	653171	963570	1.15569e+06	1.00679e+06	451153	300646	1.35861e+06	553855	1.91642e+06	528184	488709	1.1917e+06	585085	706549	1.18091e+06	529008	2.2239e+06	1.01036e+06	253822	406641	606194	1.81687e+06	1.17529e+06	1.49791e+06	779579
	SinM	hydroxycinnnamate	sinapoyl-malate	Nakabayashi, et al., 2008	18.67	339	341	standard chemical	2.26229e+06	716133	763655	548173	912695	1.71366e+06	1.51752e+06	2.90837e+06	847875	381973	817108	589756	677060	1.6606e+06	702178	302235	811884	714157	1.95568e+06	2.57792e+06	1.24423e+06	735772	2.95321e+06	437901	1.48294e+06	1.06795e+06	831635	1.02481e+06	1.94279e+06	1.74204e+06	1.24448e+06	1.6677e+06	1.74716e+06	907585	849289	910543	1.36738e+06	1.32031e+06	930612	1.70066e+06	1.76207e+06
	putative HDX	putative hydroxycinnnamate			10.3	463	465		5.15323e+06	2.66561e+06	1.10102e+06	500466	1.48976e+06	2.03251e+06	2.35806e+06	5.47251e+06	2.03456e+06	538325	1.99379e+06	308771	1.25997e+06	2.53327e+06	1.4214e+06	518261	1.80499e+06	1.32122e+06	854439	3.36399e+06	1.09942e+06	2.91659e+06	1.95423e+06	1.3246e+06	1.70592e+06	1.82538e+06	678235	1.18706e+06	1.22648e+06	3.50476e+06	1.32999e+06	793794	648291	3.24771e+06	2.36493e+06	3.28508e+06	2.01321e+06	864908	1.32994e+06	1.37181e+06	1.26063e+06
	Q3GG7R	flavonol	quercetin-3-O-(-O-hexosyl)glucoside-7-O-rhamnoside		11.57	771	773	mutant analysis	200278	131356	88599.3	68199.2	112456	125895	153444	127688	77900.4	78929	93362.3	58253.4	224116	188140	121297	80049.3	130285	76244.2	99633.7	249778	111655	109515	107745	96577.3	59367.7	159607	68327.7	104152	109763	143085	161126	210961	196804	121279	222496	124882	130282	148619	136072	150802	244507
	K3GG7R	flavonol	kaempferol-3-O-(-O-hexosyl)glucoside-7-O-rhamnoside	Tohge et al., 2010	12.33	755	757	mutant analysis	145972	207375	196491	131397	206418	255027	56672.5	82247.6	66455.3	119875	118355	148000	177589	100494	143498	29618.7	290072	96874.8	83151.8	219349	173635	107955	70112.2	77371.9	90003.5	112776	98143.4	124570	100714	90162.7	23551.2	144735	343979	316107	137409	34945.5	99987.2	352195	221835	195222	614005
	Q3G7G	flavonol	quercetin-3-O-glucoside-7-O-glucoside	Jones, et al., 2003	12.62	625	627	mutant analysis	393564	142882	89969.5	271325	190844	214403	275302	247591	99685.5	292853	289546	229371	280849	238701	499191	135583	115467	119248	373628	218139	117596	111215	317266	113617	445161	97829.8	285589	180965	206864	226202	124728	121006	621319	360679	126549	136308	156395	444907	136009	444179	603508
	K3G7G	flavonol	kaempferol-3-O-glucoside-7-O-glucoside	Jones, et al., 2003	13.82	609	611	mutant analysis	1.49241e+06	492146	610068	708087	467420	1.74808e+06	928418	971548	901019	757092	1.12349e+06	2.05339e+06	789516	1.34716e+06	2.57992e+06	1.03477e+06	608051	304597	1.24533e+06	976689	374732	678930	1.04457e+06	1.19866e+06	1.29757e+06	347867	1.87877e+06	1.69941e+06	585596	744773	707282	663638	1.51722e+06	2.26708e+06	510408	722312	774650	673165	562414	1.60564e+06	2.79068e+06
	Q3G7R	flavonol	quercetin-3-O-glucoside-7-O-rhamnoside	Tohge et al., 2005;Nakabayashi, et al., 2008	15.59	609	611	standard chemical from plant extracts	1.86336e+07	1.35359e+07	8.16194e+06	1.79568e+07	1.85891e+07	1.06699e+07	1.51523e+07	1.81926e+07	9.02732e+06	1.78775e+07	1.86553e+07	1.57398e+07	1.80607e+07	1.77204e+07	2.10765e+07	1.35648e+07	1.23642e+07	1.21256e+07	1.98355e+07	1.4543e+07	1.24076e+07	9.9259e+06	1.79626e+07	9.67821e+06	1.93631e+07	9.35675e+06	1.40957e+07	1.23756e+07	1.35979e+07	1.63293e+07	1.26689e+07	1.371e+07	2.24993e+07	1.37042e+07	1.26562e+07	1.5164e+07	1.30845e+07	1.60469e+07	1.11039e+07	2.29035e+07	1.92801e+07
	K3G7R	flavonol	kaempferol-3-O-glucoside-7-O-rhamnoside	Tohge et al., 2005;Nakabayashi, et al., 2008	16.76	593	595	mutant analysis	1.56455e+07	1.4873e+07	8.07348e+06	1.84225e+07	1.80576e+07	1.14678e+07	1.45164e+07	1.78064e+07	1.02782e+07	1.72745e+07	1.52592e+07	1.31753e+07	1.42905e+07	1.56361e+07	1.69975e+07	1.36787e+07	1.50593e+07	1.3526e+07	1.70471e+07	1.48222e+07	1.41153e+07	1.11033e+07	1.63957e+07	1.07334e+07	1.33521e+07	1.1308e+07	1.27685e+07	1.39672e+07	1.42388e+07	1.44934e+07	1.63247e+07	1.4909e+07	1.55888e+07	1.28984e+07	1.4425e+07	1.69313e+07	1.22316e+07	1.26495e+07	1.07861e+07	1.82597e+07	1.5431e+07
	Is3G7R	flavonol	isorhamnetin-3-O-glucoside-7-O-rhamnoside	Tohge et al., 2007	17.08	623	625	mutant analysis	1.39474e+07	1.1683e+07	6.26395e+06	1.43402e+07	1.43477e+07	8.81431e+06	1.16075e+07	1.34132e+07	8.795e+06	1.43045e+07	1.47723e+07	1.18929e+07	1.35348e+07	1.34104e+07	1.62863e+07	1.11678e+07	1.08385e+07	9.58086e+06	1.37496e+07	1.27706e+07	1.06472e+07	9.1041e+06	1.32615e+07	8.68477e+06	1.17237e+07	8.06486e+06	9.97232e+06	1.14279e+07	1.04342e+07	1.28572e+07	1.13546e+07	1.10016e+07	1.49437e+07	1.12366e+07	9.77638e+06	1.09832e+07	1.09156e+07	1.1377e+07	9.24663e+06	1.73816e+07	1.40706e+07
	Q3GR7R	flavonol	quercetin-3-O-(2"-O-rhamnosyl)glucoside-7-O-rhamnoside	Tohge et al., 2005;Nakabayashi, et al., 2008	13.97	755	757	standard chemical from plant extracts	6.64825e+06	2.77038e+06	1.4721e+06	3.91325e+06	6.5181e+06	4.32121e+06	2.9281e+06	7.86313e+06	2.15989e+06	3.9572e+06	4.67456e+06	7.18994e+06	7.04441e+06	7.62053e+06	1.00805e+07	5.77909e+06	2.33534e+06	2.90733e+06	6.07168e+06	6.72849e+06	1.17542e+06	3.7324e+06	7.79682e+06	2.90058e+06	9.70838e+06	2.16456e+06	5.59095e+06	6.26571e+06	2.83168e+06	4.55039e+06	3.68812e+06	3.02121e+06	1.04206e+07	5.49782e+06	2.01171e+06	6.24671e+06	7.84421e+06	9.2665e+06	5.47861e+06	6.86557e+06	8.53346e+06
	K3GR7R	flavonol	kaempferol-3-O-(2"-O-rhamnosyl)glucoside-7-O-rhamnoside	Tohge et al., 2005;Nakabayashi, et al., 2008	14.77	739	741	standard chemical from plant extracts	2.15945e+07	1.93167e+07	1.28231e+07	1.94656e+07	2.24464e+07	1.67822e+07	1.79864e+07	1.94948e+07	1.24497e+07	1.9514e+07	2.07322e+07	1.80229e+07	1.97365e+07	1.92416e+07	2.26693e+07	1.42163e+07	2.30059e+07	1.48191e+07	1.89231e+07	1.89297e+07	1.76864e+07	1.48108e+07	1.9512e+07	1.29698e+07	1.8865e+07	1.36161e+07	1.6611e+07	1.7694e+07	1.71782e+07	1.84879e+07	1.19057e+07	1.84018e+07	2.17707e+07	1.56782e+07	1.69361e+07	1.69009e+07	1.48208e+07	1.93527e+07	1.48715e+07	2.34939e+07	1.99692e+07
	Q3GH	flavonol	quercetin-3-O-glucoside-2"-O-glucoside	Yonekura-Sakakibara., et al., 2014	15.57	625	627	mutant analysis	4.62278e+06	7.20332e+06	1.79996e+06	3.49758e+06	4.52939e+06	2.50455e+06	5.57241e+06	4.36866e+06	2.45765e+06	4.0106e+06	5.01602e+06	2.48881e+06	3.03679e+06	5.59893e+06	1.45659e+06	2.08937e+06	5.38422e+06	2.98377e+06	3.66622e+06	4.85065e+06	4.85348e+06	4.13639e+06	5.57645e+06	1.18981e+06	1.78768e+06	6.72675e+06	2.02931e+06	1.44788e+06	5.34155e+06	4.14955e+06	7.31284e+06	7.26738e+06	2.7289e+06	2.81012e+06	6.75385e+06	5.70394e+06	4.09496e+06	2.70585e+06	4.29162e+06	3.8763e+06	1.92708e+06
	K3GH	flavonol	kaempferol-3-O-glucoside-2"-O-glucoside	Yonekura-Sakakibara., et al., 2014	16.77	609	611	mutant analysis	9.37169e+06	1.00452e+07	5.0701e+06	5.49653e+06	9.65193e+06	5.82182e+06	9.19605e+06	9.04357e+06	6.7684e+06	6.12907e+06	6.68957e+06	6.51087e+06	7.87416e+06	9.8381e+06	5.57645e+06	4.57879e+06	7.02597e+06	8.20784e+06	7.2162e+06	9.59157e+06	7.83106e+06	6.8304e+06	9.2989e+06	2.78302e+06	4.94715e+06	8.35138e+06	5.37753e+06	4.70981e+06	8.86034e+06	7.7932e+06	1.05055e+07	1.08248e+07	8.78055e+06	4.99484e+06	1.07929e+07	1.21655e+07	8.74484e+06	6.4576e+06	8.37342e+06	8.85624e+06	7.00689e+06
	Q3A7R	flavonol	quercetin-3-O-arabinoside-7-O-rhamnoside	Yonekura-Sakakibara., et al., 2008	16.16	579	581	standard chemical of enzymatic product	9.77147e+06	4.90738e+06	3.29306e+06	5.02968e+06	4.29186e+06	4.03252e+06	6.99977e+06	7.87409e+06	4.41604e+06	7.03271e+06	2.31684e+06	6.73918e+06	1.04313e+07	9.47318e+06	380080	5.6491e+06	4.6665e+06	3.31439e+06	286135	7.37837e+06	4.90883e+06	1.76319e+06	291981	1.48381e+06	1.12939e+07	688136	4.55278e+06	1.18418e+06	6.29442e+06	8.70878e+06	4.59047e+06	6.33588e+06	6.50512e+06	2.41115e+06	5.45245e+06	6.37475e+06	7.66116e+06	9.81553e+06	1.81753e+06	1.1737e+07	5.06094e+06
	K3A7R	flavonol	keampferol-3-O-arabinoside-7-O-rhamnoside	Yonekura-Sakakibara., et al., 2008	17.06	565	567	mutant analysis	547244	579906	406789	792230	442258	502668	567993	769554	829337	739680	18911.1	369388	683988	570205	837.181	649109	1.30817e+06	564996	2280.26	470168	994557	223053	659.224	173521	705894	189690	319596	4.56983e-11	795862	777487	722805	1.06714e+06	66637.1	98999.9	1.01537e+06	720025	498617	1.21688e+06	86085.3	540344	98879.4
	Is3A7R(313.6)	flavonol	isorhamnetin-3-O-arabinoside-7-O-rhamnoside	Saito et al., 2014	17.75	595	597	mutant analysis	8.02996e+06	6.83262e+06	4.34556e+06	4.59285e+06	6.26165e+06	6.34235e+06	4.88516e+06	3.80403e+06	2.30737e+06	5.4626e+06	3.27365e+06	9.94981e+06	1.31352e+07	7.12185e+06	2.81364e+06	2.80414e+06	9.91764e+06	3.5954e+06	1.28763e+06	8.84278e+06	7.22294e+06	6.32811e+06	1.3513e+06	2.4871e+06	7.50185e+06	2.20109e+06	4.07756e+06	4.73994e+06	3.53823e+06	5.97565e+06	2.84297e+06	7.14699e+06	8.57973e+06	4.70881e+06	8.15899e+06	2.97263e+06	9.55012e+06	1.16382e+07	5.50457e+06	1.37859e+07	8.63158e+06
	Q3R7R(446.5)	flavonol	quercetin-3-O-rhamoside-7-O-rhamnoside	Tohge et al., 2005;Nakabayashi, et al., 2008	17.01	593	595	standard chemical from plant extracts	1.84046e+07	1.47844e+07	1.11357e+07	1.3211e+07	1.81747e+07	1.31019e+07	1.61201e+07	1.99579e+07	1.02962e+07	1.27687e+07	1.80147e+07	1.56392e+07	1.5371e+07	1.70696e+07	1.85205e+07	1.26204e+07	1.18761e+07	9.14891e+06	1.66444e+07	1.40999e+07	1.31641e+07	1.16611e+07	1.92803e+07	9.98105e+06	1.69948e+07	1.16799e+07	1.18498e+07	1.1433e+07	1.53657e+07	1.7207e+07	1.42759e+07	1.66364e+07	1.60876e+07	1.3524e+07	1.37439e+07	1.92816e+07	1.21039e+07	1.19802e+07	9.87385e+06	1.77903e+07	1.36956e+07
	K3R7R	flavonol	keampferol-3-O-rhamnoside-7-O-rhamnoside	Tohge et al., 2005;Nakabayashi, et al., 2008	18.3	577	579	standard chemical from plant extracts	2.20284e+07	2.07026e+07	1.5106e+07	1.70959e+07	2.32348e+07	1.73017e+07	1.98158e+07	2.43556e+07	1.51576e+07	1.6251e+07	2.26234e+07	1.90829e+07	1.98289e+07	2.12087e+07	2.24373e+07	1.50613e+07	2.04517e+07	1.25162e+07	2.30819e+07	2.1709e+07	1.75359e+07	1.60824e+07	2.09789e+07	1.55352e+07	1.90536e+07	1.63269e+07	1.51782e+07	1.87415e+07	1.99835e+07	2.01039e+07	1.85181e+07	2.23553e+07	1.97952e+07	1.75732e+07	1.7953e+07	2.3176e+07	1.76016e+07	1.31899e+07	1.41989e+07	2.16954e+07	1.71654e+07
	Is3R7R	flavonol	isorhamnetin-3-O-rhamnoside-7-O-rhamnoside	Tohge et al., 2007	18.6	607	609	mutant analysis	9.65928e+06	7.64313e+06	4.53949e+06	4.113e+06	8.23324e+06	5.89022e+06	7.0895e+06	7.95559e+06	5.89641e+06	5.16068e+06	1.21666e+07	9.5519e+06	9.8531e+06	1.02678e+07	1.15548e+07	5.60156e+06	5.45482e+06	2.15119e+06	9.96537e+06	8.26094e+06	4.60138e+06	5.93579e+06	8.51502e+06	5.04943e+06	7.8636e+06	4.13936e+06	5.59791e+06	7.67688e+06	5.98288e+06	8.4683e+06	7.73371e+06	7.62304e+06	9.33291e+06	6.10862e+06	5.60548e+06	7.50256e+06	7.83879e+06	3.51743e+06	5.5821e+06	1.02274e+07	7.47182e+06
	Q3G	flavonol	quercetin-3-O-glucoside	Saito et al., 2014	17.98	463	465	standard chemical	1.85344e+06	543834	381315	921515	602672	655825	1.83858e+06	829681	708888	1.39771e+06	2.16024e+06	1.04457e+06	823895	1.68972e+06	2.68125e+06	717395	1.12975e+06	554995	1.58018e+06	1.0973e+06	610197	840382	1.03985e+06	677109	1.0261e+06	419244	1.15373e+06	1.32678e+06	783037	1.03546e+06	608633	498709	1.78334e+06	1.83573e+06	1.2196e+06	802827	801868	1.92637e+06	748223	3.75556e+06	2.91883e+06
	K3G	flavonol	kaempferol-3-O-glucoside	Saito et al., 2014	19.53	447	449	standard chemical	941592	504385	228080	622791	625480	875568	2.45534e+06	653963	914086	719756	913849	409843	637564	890040	1.96508e+06	480751	1.14091e+06	303862	1.0685e+06	713162	733143	963184	784838	539452	573261	549260	636377	1.21768e+06	724765	906868	486342	483439	1.17463e+06	1.17338e+06	1.47134e+06	627046	505299	1.28376e+06	590921	2.28522e+06	1.79751e+06
	Is3G	flavonol	isorhamnetin-3-O-glucoside	Saito et al., 2014	19.87	479	481	mutant analysis	2.17899e+06	761271	412233	1.104e+06	996503	1.29783e+06	3.13357e+06	802313	2.09983e+06	1.60227e+06	1.80821e+06	1.22626e+06	1.27887e+06	1.92398e+06	2.3815e+06	593970	1.6037e+06	632908	2.07253e+06	1.63202e+06	1.0569e+06	1.66036e+06	1.55645e+06	1.09588e+06	924340	1.11532e+06	733688	2.88688e+06	840455	2.15251e+06	1.42624e+06	621089	2.0845e+06	1.77284e+06	1.99438e+06	1.24199e+06	1.24226e+06	1.51099e+06	1.1832e+06	4.33866e+06	2.97252e+06
	Q3R	flavonol	quercetin-3-O-rhamnoside	Saito et al., 2014	19.75	447	449	standard chemical	1.20855e+06	278381	446210	146403	420919	782203	1.37629e+06	589887	662501	294047	1.4516e+06	753470	496889	1.22115e+06	1.95034e+06	294980	635901	190520	1.04568e+06	777241	440104	418298	731006	437518	475473	573840	567597	1.48809e+06	450772	901469	552484	491948	941550	1.16095e+06	554128	563354	494487	596488	325747	1.51826e+06	1.29608e+06
	K3R	flavonol	kaempferol-3-O-rhamnoside	Saito et al., 2014	21.66	431	433	standard chemical	527644	264114	180129	135173	215764	508539	1.7057e+06	445842	262330	158440	464526	345005	448700	502667	819959	170416	474112	62048.5	802032	516476	224823	617623	467032	280355	326410	251733	340028	1.06076e+06	480864	408979	268364	308626	669997	480731	608606	346584	359643	302047	279674	1.09191e+06	698752
	Flavonol glycoside01	flavonol			15.02	593	595		1.41427e+06	685767	606963	328077	627281	1.42458e+06	1.33129e+06	1.0208e+06	1.01706e+06	412765	744096	779163	527804	699694	1.30738e+06	804839	847154	182899	1.04599e+06	888346	709063	679580	703997	1.27449e+06	654561	531899	844272	1.11244e+06	865631	674046	606311	651558	996648	2.1382e+06	618914	727205	469714	382883	597603	1.10851e+06	1.68764e+06
	Flavonol glycoside02	flavonol			16.29	593	595		204427	262973	41133.3	114533	2.92286e+06	174366	172500	277147	127485	115057	4.19032e+06	83588.9	229363	294407	2.7974e+06	35742.5	1.61692e+06	566925	5.25496e+06	355284	3.68823e+06	756920	3.10735e+06	3.79469e+06	188929	483957	154522	235133	146559	172120	109554	172203	1.27785e+06	1.44807e+06	89947.1	160718	1.35386e+06	137174	525554	214636	2.9892e+06
	saiginol H	phenylacylated flavonol (saiginols)	quercetin-3-O-(2"-O-rhamnosyl-6"-O-caffeoyl)glucoside-7-O-rhamnoside, putative	in this study	17.49	917	919	MS/MS, retention profile	0	0	0	187123	0	0	0	0	0	230564	164161	197883	118726	0	126592	0	0	0	0	0	0	102966	0	37307.2	0	0	125347	0	0	163276	0	207578	0	0	0	0	283022	0	0	0	0
	saiginol K	phenylacylated flavonol (saiginols)	quercetin-3-O-(6"-O-caffeoyl)glucoside-7-O-rhamnoside, putative	in this study	18.14	771	773	MS/MS, retention profile	0	2.23183e-11	0	142919	4.04198	3.09962e-11	70924.3	0	0	133156	90726.4	159386	50315	0	54230.2	36849	0	0	0	0	2.46087e-11	42478.4	0	26503.2	0	46.2249	159044	46.6338	0	71912.1	0	163204	0	0	99162.3	41115.6	124760	0	0	0	0
	saiginol I	phenylacylated flavonol (saiginols)	quercetin-3-O-(2"-O-rhamnosyl-6"-O-coumaroyl)glucoside-7-O-rhamnoside, putative	in this study	18.19	901	903	MS/MS, retention profile	0	650024	0	1.91544e+06	323839	86288.4	741032	0	0	1.736e+06	923713	1.62901e+06	690411	0	587586	667725	0	0	0	164465	643977	704396	0	355481	0	119816	1.38845e+06	13.5529	0	787191	0	1.40071e+06	0	0	1.02225e+06	393905	1.36849e+06	0	0	99003.5	0
	saiginol G	phenylacylated flavonol (saiginols)	quercetin-3-O-(2"-O-rhamnosyl-6"-O-sinapoyl)glucoside-7-O-rhamnoside, putative	in this study	18.74	961	963	MS/MS, retention profile	0	1.52066e+06	0	2.81268e+06	809648	46028.1	1.81818e+06	0	0	2.65116e+06	2.92951e+06	1.73272e+06	2.68729e+06	0	2.63442e+06	1.59517e+06	0	0	0	162843	1.37496e+06	1.50273e+06	0	489324	0	44163.3	1.85783e+06	111276	0	2.92231e+06	0	2.79293e+06	0	0	786847	1.94311e+06	2.42448e+06	0	0	103645	0
	saiginol B	phenylacylated flavonol (saiginols)	kaempferol-3-O-(2"-O-rhamnosyl-6"-O-caffeoyl)glucoside-7-O-rhamnoside, putative	in this study	18.96	901	903	MS/MS, retention profile	0	194841	0	287943	51080.7	0	266184	0	0	495830	730181	583521	385537	0	497953	133018	0	0	0	16867.3	85118.1	229057	0	69049.6	0	1.89307e-10	335142	0	0	249460	0	309128	0	0	364881	190065	587883	0	0	0	0
	saiginol N	phenylacylated flavonol (saiginols)	isorhamnetin-3-O-(2"-O-rhamnosyl-6"-O-caffeoyl)glucoside-7-O-rhamnoside, putative	in this study	19.01	931	933	MS/MS, retention profile	0	77951.1	0	158517	44126.6	0	173396	0	0	207882	278191	217643	102203	0	194307	90690	0	0	0	1.87056e-10	53643.2	124594	0	38823.6	0	0	171888	0	0	167800	0	204052	0	0	167944	192909	261117	0	0	0	0
	saiginol E	phenylacylated flavonol (saiginols)	kaempferol-3-O-(-6"-O-caffeoyl)glucoside-7-O-rhamnoside, putative	in this study	19.5	755	757	MS/MS, retention profile	0	109716	0	498533	29099.3	0	197902	0	0	469976	297268	321516	182396	0	269384	206772	0	0	0	0	94423.9	136863	0	71253.2	0	0	464310	0	0	88491.6	0	285921	0	0	181276	108919	178822	0	0	0	0
	saiginol J	phenylacylated flavonol (saiginols)	quercetin-3-O-(6"-O-sinapoyl)glucoside-7-O-rhamnoside, putative	in this study	19.57	815	817	MS/MS, retention profile	0	411204	0	1.45843e+06	307234	11002.8	772342	0	0	1.43497e+06	1.65306e+06	845238	1.62576e+06	0	1.81459e+06	686061	0	0	0	55728.7	905224	583101	0	253191	0	7759.04	1.21812e+06	25117.1	0	905957	0	2.20263e+06	0	0	343426	690341	848997	0	0	60148.1	0
	saiginol L	phenylacylated flavonol (saiginols)	quercetin-3-O-(6"-O-coumaroyl)glucoside-7-O-rhamnoside, putative	in this study	19.65	755	757	MS/MS, retention profile	0	101654	0	306349	26476.5	0	147745	0	0	558651	971125	731948	339008	0	671741	200506	0	0	0	12.1955	57069.3	206780	0	80538.1	0	0	417092	0	0	126620	0	322268	0	0	516872	136879	272768	0	0	0	0
	saiginol Q	phenylacylated flavonol (saiginols)	isorhamnetin-3-O-(6"-O-caffeoyl)glucoside-7-O-rhamnoside, putative	in this study	19.9	785	787	MS/MS, retention profile	0	121974	0	370798	15216.2	0	212555	0	0	516822	531638	476551	237590	0	267178	225840	0	0	0	0	53512.6	220093	0	101234	0	0	285632	0	0	203160	0	489172	0	0	509425	304685	326193	0	0	9598.98	0
	saiginol A	phenylacylated flavonol (saiginols)	kaempferol-3-O-(2"-O-rhamnosyl-6"-O-sinapoyl)glucoside-7-O-rhamnoside	in this study	19.88	945	947	purification, NMR, HRMS	0	1.06757e+07	0	1.31201e+07	6.92354e+06	790781	9.34146e+06	0	0	1.12121e+07	1.14861e+07	1.06343e+07	1.0292e+07	0	1.02673e+07	7.96497e+06	0	0	0	816982	1.13236e+07	9.09768e+06	0	5.56587e+06	0	466927	1.00782e+07	651152	0	9.42654e+06	0	1.31264e+07	0	0	7.03844e+06	7.81626e+06	9.36969e+06	0	0	992226	0
	saiginol C	phenylacylated flavonol (saiginols)	kaempferol-3-O-(2"-O-rhamnosyl-6"-O-coumaroyl)glucoside-7-O-rhamnoside, putative	in this study	20.01	885	887	MS/MS, retention profile	0	1.51819e+06	0	3.2856e+06	303482	12802.6	868744	0	0	4.36214e+06	4.60101e+06	3.91837e+06	2.22677e+06	0	1.66965e+06	1.02676e+06	0	0	0	76575.6	732823	1.62551e+06	0	323194	0	20322.8	2.86696e+06	1.53158e-12	0	896353	0	2.37376e+06	0	0	3.0919e+06	513712	1.25487e+06	0	0	8577.07	0
	saiginol O	phenylacylated flavonol (saiginols)	Isorhamnetin-3-O-(2"-O-rhamnosyl-6"-O-coumaroyl)glucoside-7-O-rhamnoside, putative	in this study	19.93	915	917	MS/MS, retention profile	0	613115	0	1.10806e+06	261276	5933.94	523769	0	0	1.1525e+06	1.01079e+06	985142	607077	0	591236	625789	0	0	0	53030.1	390630	661439	0	281983	0	7.99748e-11	1.04652e+06	4.64439e-11	0	414649	0	1.51404e+06	0	0	1.11037e+06	335074	425631	0	0	0	0
	saiginol M	phenylacylated flavonol (saiginols)	lsorhamnetin-3-O-(2"-O-rhamnosyl-6"-O-sinapoyl)glucoside-7-O-rhamnoside, putative	in this study	20.1	975	977	MS/MS, retention profile	0	154386	0	128557	16097.1	6.31235e-11	321.873	0	0	135590	229717	185960	348103	0	140151	44201.2	0	0	0	0.157522	92234.6	130066	0	48433.4	0	5.05698	110696	7992.88	0	99370.5	0	333657	0	0	106690	3.354e-11	236231	0	0	152.335	0
	saiginol D	phenylacylated flavonol (saiginols)	kaempferol-3-O-(6"-O-sinapoyl)glucoside-7-O-rhamnoside, putative	in this study	20.63	799	801	MS/MS, retention profile	0	747268	0	3.0553e+06	325829	6462.33	1.19264e+06	0	0	2.30784e+06	2.14032e+06	905866	1.81863e+06	0	2.16981e+06	1.19031e+06	0	0	0	21868.2	1.43089e+06	842704	0	277413	0	7229.72	2.01213e+06	38407.5	0	798372	0	2.05968e+06	0	0	659927	1.07649e+06	791275	0	0	31971.4	0
	saiginol F	phenylacylated flavonol (saiginols)	kaempferol-3-O-(6"-O-coumaroyl)glucoside-7-O-rhamnoside, putative	in this study	21.09	739	741	MS/MS, retention profile	0	201208	0	558743	62508.6	0	217799	0	0	782466	853136	541434	313085	0	625611	389048	0	0	0	0	115372	227273	0	109296	0	0	682134	0	0	89291.8	0	299571	0	0	411395	119431	137410	0	0	0	0
	saiginol P	phenylacylated flavonol (saiginols)	isorhamnetin-3-O-(6"-O-sinapoyl)glucoside-7-O-rhamnoside, putative	in this study	21.12	829	831	MS/MS, retention profile	0	1.14436e+06	0	2.66844e+06	515909	17613.4	1.25084e+06	0	0	2.44065e+06	3.82304e+06	1.79776e+06	2.50731e+06	0	2.85863e+06	1.31157e+06	0	0	0	69912.4	1.499e+06	1.17403e+06	0	579075	0	6870.47	2.061e+06	87299.8	0	1.51752e+06	0	2.56303e+06	0	0	498893	867619	1.4399e+06	0	0	107528	0
	saiginol R	phenylacylated flavonol (saiginols)	isorhamnetin-3-O-(6"-O-coumaroyl)glucoside-7-O-rhamnoside, putative	in this study	21.48	769	771	MS/MS, retention profile	0	399145	0	889432	82021.5	0	451808	0	0	1.34488e+06	2.39774e+06	1.60995e+06	871070	0	1.25346e+06	370813	0	0	0	10505.7	176689	498009	0	112149	0	24.9923	1.01797e+06	3.04774e-12	0	298712	0	666995	0	0	1.19412e+06	321418	921199	0	0	8.76684e-11	0
	phenolamide01	phenolamide	putative phenolamide	Matsuno et al., 2009	20.12		1060		234546	967570	556440	526305	634147	347081	667867	451051	684699	775891	669231	368817	817702	1.02538e+06	684186	499279	655589	305669	517710	550584	807956	849278	394603	770272	290950	532897	596128	374855	582498	507888	783525	763078	532376	307254	678304	663721	821258	625382	751724	922705	796396
	phenolamide02	phenolamide	putative phenolamide	Matsuno et al., 2009	24.08		738		9.46701e+06	1.8677e+07	5.69934e+06	9.47434e+06	1.4662e+07	6.52609e+06	1.46428e+07	1.1394e+07	9.30237e+06	1.34951e+07	1.31265e+07	6.52713e+06	1.42074e+07	1.53434e+07	1.03424e+07	6.41616e+06	1.06598e+07	8.83181e+06	1.25056e+07	1.22724e+07	1.06635e+07	1.03355e+07	1.23388e+07	5.29161e+06	7.60602e+06	9.25364e+06	9.95994e+06	7.88241e+06	1.1858e+07	1.23588e+07	1.17136e+07	1.45334e+07	1.357e+07	6.50554e+06	1.57624e+07	1.60846e+07	1.17641e+07	1.13199e+07	1.19372e+07	1.492e+07	1.04048e+07
	phenolamide03	phenolamide	putative phenolamide	Matsuno et al., 2009	24.07		736		1.03883e+07	1.88082e+07	6.6644e+06	1.07206e+07	1.69486e+07	7.3294e+06	1.59315e+07	1.40216e+07	1.0582e+07	1.45776e+07	1.40889e+07	7.52842e+06	1.57898e+07	1.6475e+07	1.06173e+07	7.26026e+06	1.20936e+07	9.80693e+06	1.31911e+07	1.45013e+07	1.20009e+07	1.11038e+07	1.43202e+07	6.10451e+06	8.32418e+06	1.08374e+07	1.03631e+07	8.81424e+06	1.29917e+07	1.30954e+07	1.41352e+07	1.57008e+07	1.40714e+07	7.56619e+06	1.69957e+07	1.6963e+07	1.25177e+07	1.27171e+07	1.3192e+07	1.67886e+07	1.1922e+07
	phenolamide04	phenolamide	putative phenolamide	Matsuno et al., 2009	22.41		724		4.04454e+06	441438	319041	86498.8	103197	206730	106609	49738.8	37692.3	189818	98027	68905.4	477348	232698	357820	52573	298581	59296.4	139121	67171.6	48956.4	70200	347535	26610	91838.3	22264.7	631463	68948.1	70765.7	74415.8	54265.3	368036	189396	411244	104880	77226.7	994741	75596.3	96905.2	463569	91945.3
	phenolamide05	phenolamide	putative phenolamide	Matsuno et al., 2009	22.4		722		5.02696e+06	2.38847e+06	1.76391e+06	1.11833e+06	1.2951e+06	1.46606e+06	1.69669e+06	665537	480147	1.91442e+06	1.24786e+06	919871	2.36329e+06	2.16541e+06	1.87821e+06	667592	1.80648e+06	674193	1.55451e+06	801932	544808	871445	2.31457e+06	298839	1.12476e+06	281758	3.05042e+06	859522	837478	923898	648068	2.393e+06	1.67153e+06	1.86827e+06	1.34548e+06	874908	4.28275e+06	966703	1.22683e+06	2.72217e+06	610115
	phenolamide06	phenolamide	putative phenolamide	Matsuno et al., 2009	22.4		722		8.90329e+06	2.7874e+06	2.11857e+06	1.21073e+06	1.42085e+06	1.71019e+06	1.90802e+06	743675	561219	2.15011e+06	1.37098e+06	1.02021e+06	2.90132e+06	2.45292e+06	2.23682e+06	746656	2.18406e+06	755916	1.74451e+06	883934	604336	981101	2.71785e+06	347413	1.30044e+06	321022	3.77001e+06	958830	942738	1.01244e+06	734006	2.65613e+06	1.901e+06	2.33587e+06	1.51679e+06	981838	6.13589e+06	1.09444e+06	1.39206e+06	3.21753e+06	1.34316e+06
	phenolamide07	phenolamide	putative phenolamide	Matsuno et al., 2009	26.06		690		1.00711e+06	855268	436882	415900	700589	768040	864837	214640	508136	547867	1.66265e+06	325753	457979	619586	862878	556560	859385	578007	382635	668246	428484	624124	744725	162232	457642	284766	1.0556e+06	239997	544664	722614	325895	818953	816580	216464	843522	661811	768289	619591	761312	1.06306e+06	707261
	Flavonoid mutant lines were used for peak annotation for flavonoid derivatives.Mutant lines; ugt78d2 mutant (flavonoid-3-O-glucoside-less), tt7 mutant (quercetin and isorhamnetin derivatives-less), ugt78d1 mutant (flavonol-3-O-rhamnosides-less), ugt78d3 mutant (flavonol-3-O-arabinosides-less), omt1 mutant (isorhamnetin-derivatives-less), ugt89c1 mutant (flavonol-7-O-rhamnosides-less), tt4 mutant …
	Level	Aspect	Information	Fill in
	general aspect	Type of metabolome analysis	targeted metabolite analysis	TRUE
			non-targeted metabolite class scale profiling	TRUE
			non-targeted metabolome scale profiling	FALSE
			non-targeted finger printing of mass features	FALSE
		Type of quantification	absolute or quantification	relative peak area
		Type of reference samples	chemcially defined	NMR, standard chemicals
			biologically defined	flavonoid mutants
		Type of replication	analytical (same analytical sample preparation)	1
			technological (same biological preparation)	1
			biological (same experimental condition)	3
			full experiment	915
		Type of technology	reference publication	Plant Cell reference style
		Sample preparation	method of sample preparation	80% MeOH, Tohge et al., 2010. Nat Protoc.
			method of chromatography/separation	HPLC/MS
			method of ionization	ESI
			method of detection	MS
	metabolite/mass feature	Identification	identification process	specify procedure (manually supervized)
			by authentic mass isotopomer added to one or all biological sample(s)	FALSE
			by authentic reference compound within a co-processed reference mixture	FALSE
			by authentic reference compound previously mapped to the analytical system	FALSE
			reference library	FALSE
			type of mass spectrum	linear ion trap
			by match of molecular mass (single mass fragment)	TRUE
			by match of fragments	TRUE
			by match of fragmentation pattern	TRUE
			by match of mass spectrum to reference library	FALSE
			type of retention index	FALSE
			by match of retention time (index) to reference library	FALSE
		Quantification	type of quantification	Relative peak area
		Validity testing	Recovery testing (chemical analog)	FLASE
			Recovery testing (internally added mass isotopomer)	FLASE
			Recovery testing (mixture of most divergent samples from the experiment)	FLASE
			Test for linear range	FLASE
			Limit of quantification (LOQ)	FLASE
			Limit of detection (LOD)	FLASE
[truncated: 104 more columns]
