# Supplementary material for: Characterization of a recently evolved flavonol-phenylacyltransferase gene provides signatures of natural light selection in Brassicaceae
Source: Nat Commun. 2016 Aug 22;7:12399. doi: 10.1038/ncomms12399 (PMC4996938; doi:10.1038/ncomms12399)
Supplement: Supplementary Data 2 — Saiginol profiling of near-isogenic line (NIL) Arabidopsis thaliana lines mQTL. Samples obtained from 45 M lines (C24 background) and 69 N lines (Col-0 background) were evaluated with three independent biological replications (n=3). [file ncomms12399-s3.xls]

## Sheet: Data S2
	Supplementary Data 2. Saiginol profiling of near-isogenic line (NIL) Arabidopsis lines mQTL.
	Samples obtained from 45 M lines (C24 background) and 69 N lines (Col-0 background) were evaluated with three independent biological replications (n=3).
		C24	M 01	M 02	M 03	M 04	M 05	M 06	M 07	M 08	M 09	M 10	M 11	M 12	M 13	M 14	M 15	M 16	M 18	M 19	M 20	M 21	M 24	M 25	M 27	M 28	M 29	M 33
	saiginol H	185069	169186	139216	197028	181953	168998	141083	214681	195572	187347	192362	275663	111645	217818	188520	185539	0	212410	157888	178582	92232.2	141876	169250	192356	220412	210685	234131
	saiginol K	180502	156753	117456	197824	147143	137274	143715	153161	213202	173334	175665	230439	84494.8	159580	167231	161992	0	145451	149460	145819	53523.5	133881	169073	161664	179568	180965	181985
	saiginol I	195799	220967	251035	233027	220199	248613	235391	237968	263068	268958	255681	355480	165389	245746	234813	249928	0	249830	193192	226358	152929	217173	228644	249508	290160	225691	275650
	saiginol G	1.69222e+06	1.7559e+06	1.49507e+06	1.72545e+06	1.5734e+06	1.91184e+06	1.25978e+06	1.85118e+06	1.83358e+06	1.90043e+06	1.82278e+06	2.08693e+06	1.37282e+06	1.81826e+06	1.61837e+06	1.77909e+06	0	1.74539e+06	1.45182e+06	1.75756e+06	538207	1.57916e+06	1.82754e+06	1.69549e+06	2.10562e+06	1.45791e+06	1.98606e+06
	saiginol B	1.86994e+06	1.71619e+06	2.33287e+06	2.30576e+06	1.99251e+06	2.16366e+06	2.17414e+06	2.29721e+06	2.02632e+06	2.53804e+06	2.59725e+06	2.89709e+06	2.2938e+06	2.95438e+06	2.83445e+06	2.51856e+06	0	2.37094e+06	1.68432e+06	2.00223e+06	1.37981e+06	1.55481e+06	1.70521e+06	1.83048e+06	2.48463e+06	3.23526e+06	2.80228e+06
	saiginol N	211160	190093	112185	222712	205673	200481	146680	306859	461418	547625	501624	762437	321466	598129	502235	562386	0	610317	393515	482301	196949	299197	444889	426734	585750	336100	639237
	saiginol E	157273	146919	107724	169675	170377	154386	134626	200433	186796	189682	181766	231928	145367	203529	170993	188004	0	224318	141346	195325	99087.8	127841	181283	176479	186358	152060	189234
	saiginol J	390750	337529	359737	394696	313574	425847	343061	386681	393041	355466	345222	482164	220275	363216	333227	371838	0	372695	291492	325622	138081	410565	425421	377635	460387	245355	466712
	saiginol L	1.14616e+06	863447	884309	1.34323e+06	989459	1.15878e+06	1.10132e+06	1.26184e+06	1.02461e+06	1.20184e+06	1.24408e+06	1.44509e+06	934751	1.36177e+06	1.14663e+06	1.20847e+06	0	985298	794170	1.0258e+06	782002	855882	884424	1.0364e+06	1.30382e+06	1.67365e+06	1.399e+06
	saiginol Q	583858	438045	286733	596240	436164	440875	395536	646307	553424	609235	499217	903338	282277	593965	464956	645951	0	580511	412255	487156	256640	401491	540658	537961	640380	381943	713060
	saiginol A	9.54026e+06	9.42663e+06	9.52701e+06	9.9932e+06	9.68534e+06	9.91156e+06	9.28814e+06	9.75737e+06	9.42404e+06	1.01374e+07	9.9758e+06	9.94843e+06	9.84074e+06	1.05537e+07	1.03499e+07	9.85193e+06	0	1.00459e+07	8.57565e+06	9.71563e+06	8.42512e+06	9.32614e+06	9.71716e+06	9.22634e+06	1.03061e+07	9.65338e+06	1.06709e+07
	saiginol C	207952	164631	132535	192109	202958	243726	207956	212284	402043	395481	351095	564191	231524	377833	307684	363072	0	373734	275952	308608	184106	363456	383950	455861	427320	400913	445823
	saiginol O	368527	314742	261989	368265	333938	346208	302774	367954	404027	377297	358215	538927	244719	355523	293050	351220	0	382911	278022	326999	179445	367897	381251	439005	420772	394176	441268
	saiginol M	4.75757e+06	4.83746e+06	2.94566e+06	4.20844e+06	4.20468e+06	4.2759e+06	2.17572e+06	5.52895e+06	4.98639e+06	5.15155e+06	4.70587e+06	5.20875e+06	2.45345e+06	4.77259e+06	4.07666e+06	5.17407e+06	0	4.32082e+06	4.0096e+06	5.40458e+06	1.02657e+06	3.68051e+06	4.81293e+06	4.36527e+06	5.37256e+06	2.51179e+06	5.38253e+06
	saiginol D	158448	145908	138122	137486	150561	170568	80011.8	223698	200108	203711	190958	204251	98632.6	158739	186580	183808	0	184721	134949	202834	76752.6	131129	194365	140613	270795	180263	178090
	saiginol F	1.02148e+06	1.08019e+06	764883	1.02963e+06	1.04699e+06	1.25214e+06	863479	1.11105e+06	1.1663e+06	1.214e+06	1.18413e+06	1.37041e+06	890596	1.07396e+06	1.0082e+06	1.21149e+06	0	1.04896e+06	907909	972330	409970	1.1036e+06	1.15878e+06	1.35024e+06	1.27043e+06	813650	1.23685e+06
	saiginol P	1.84746e+06	1.61031e+06	1.96526e+06	2.03711e+06	1.82383e+06	2.13333e+06	2.19912e+06	1.9539e+06	1.77514e+06	1.94359e+06	1.92977e+06	2.07116e+06	2.09787e+06	2.12469e+06	2.18173e+06	2.07106e+06	0	1.97946e+06	1.41173e+06	1.71958e+06	1.1712e+06	1.84e+06	1.74917e+06	1.86859e+06	2.3214e+06	1.81888e+06	2.55223e+06
	saiginol R	211860	208058	173309	213884	209748	214652	185277	217005	226273	216694	206314	263790	131783	187031	174402	242026	0	210565	166674	191779	107176	264122	273990	253621	238911	125961	249406
		M 41	M 42	M 43	M 44	M 45	M 46	M 47	M 48	M 49	M 50	M 51	M 52	M 53	M 54	M 55	M 57	M 58	M 59	M 60		Col0	N 01	N 02	N 03	N 04	N 05	N 06
	saiginol H	156263	159963	203235	118378	164088	160354	187597	130589	141626	93185.3	126822	39971.8	145232	156344	156250	52174.6	123119	149186	188689		0	0	0	0	0	0	0
	saiginol K	138656	147372	172419	133723	192278	149825	198481	121121	150664	178471	111111	54822.4	131726	158095	133684	58396	135537	148893	194127		0	0	0	0	0	0	0
	saiginol I	261135	279611	280315	252205	300375	276373	281713	255552	327302	319329	262895	134583	253182	257461	292540	103714	243483	251799	275536		0	0	0	0	0	0	0
	saiginol G	1.86255e+06	1.52025e+06	1.7812e+06	1.40134e+06	1.92124e+06	2.02181e+06	1.96223e+06	1.72706e+06	1.92843e+06	1.83949e+06	1.52225e+06	695172	1.54476e+06	1.74525e+06	1.79496e+06	738304	1.8369e+06	1.70898e+06	1.8002e+06		0	0	0	0	0	0	0
	saiginol B	1.78164e+06	2.04683e+06	2.60738e+06	1.63272e+06	1.92779e+06	2.27635e+06	2.11087e+06	1.37632e+06	1.63617e+06	1.83561e+06	1.44701e+06	650780	1.60755e+06	1.85328e+06	2.13055e+06	539001	1.62893e+06	1.84278e+06	1.83806e+06		0	0	0	0	0	0	0
	saiginol N	324927	420713	475294	276762	319975	410216	389756	230070	327605	334351	231528	93279.7	265016	346910	335789	132060	337727	381437	430787		0	0	0	0	0	0	0
	saiginol E	139674	195832	218822	133018	133614	151016	162088	117171	166032	170015	122447	48157.4	134553	171656	176294	51723.4	155307	155104	165243		0	0	0	0	0	0	0
	saiginol J	324554	278651	334969	291508	396511	368098	362911	333948	365131	364536	317257	154667	347605	408089	371889	166164	362989	328879	378194		0	0	0	0	0	0	0
	saiginol L	896736	943410	1.33877e+06	788775	1.02496e+06	1.08898e+06	1.14588e+06	678820	817746	919713	668632	357351	869930	975987	1.02406e+06	288579	840029	922743	999614		0	0	0	0	0	0	0
	saiginol Q	364766	418466	554056	326231	443952	422040	491537	277244	335197	353647	279781	170916	329549	479752	348300	153831	438784	431930	589546		0	0	0	0	0	0	0
	saiginol A	9.89006e+06	9.63337e+06	1.08274e+07	9.1979e+06	1.0546e+07	1.01583e+07	1.05991e+07	9.25527e+06	1.00042e+07	1.01964e+07	9.17081e+06	6.74602e+06	9.56476e+06	9.94857e+06	1.02151e+07	4.22397e+06	9.8521e+06	9.90825e+06	1.05957e+07		0	0	0	0	0	0	0
	saiginol C	325247	358979	408300	315898	364665	341164	363736	299782	318619	312117	284594	149040	281893	358438	325127	130027	305346	314726	381318		0	0	0	0	0	0	0
	saiginol O	307178	354667	405038	310253	367843	354233	360970	312694	307724	324926	281843	149619	298336	397548	351168	126985	307980	332142	367589		0	0	0	0	0	0	0
	saiginol M	4.27387e+06	3.67156e+06	4.44344e+06	2.65665e+06	3.783e+06	4.56222e+06	4.53001e+06	3.4035e+06	4.53043e+06	4.52854e+06	2.98945e+06	994159	2.93712e+06	3.79676e+06	3.40172e+06	1.26546e+06	3.74063e+06	4.00667e+06	4.77676e+06		0	0	0	0	0	0	0
	saiginol D	210339	134581	142741	93957.9	161387	174539	152298	119191	128470	132486	89926.4	51796.4	94985.2	113784	148022	37420.9	121853	136053	147551		0	0	0	0	0	0	0
	saiginol F	1.06499e+06	1.14791e+06	1.32018e+06	945449	1.07686e+06	1.27703e+06	1.17996e+06	956025	1.36433e+06	1.30381e+06	910959	353344	902536	1.0312e+06	1.11078e+06	344677	989663	1.11667e+06	1.18487e+06		0	0	0	0	0	0	0
	saiginol P	1.66618e+06	1.72079e+06	2.16003e+06	1.62203e+06	2.0395e+06	1.97408e+06	1.73635e+06	1.41148e+06	1.58038e+06	1.77208e+06	1.43709e+06	1.06886e+06	1.78404e+06	1.96756e+06	2.00253e+06	633582	1.62401e+06	1.61981e+06	1.60818e+06		0	0	0	0	0	0	0
	saiginol R	176644	189624	226718	178330	214496	201387	198899	160870	225207	214461	157748	86065.2	175884	201225	185372	76739	178888	186249	229739		0	0	0	0	0	0	0
		N 07	N 08	N 09	N 10	N 11	N 12	N 13	N 14	N 15	N 16	N 17	N 18	N 19	N 20	N 21	N 22	N 23	N 24	N 25	N 27	N 29	N 31	N 32	N 33	N 34	N 35	N 36
	saiginol H	0	0	210562	0	0	0	0	0	0	0	0	0	0	0	0	0	163261	0	111591	0	0	0	0	0	0	0	0
	saiginol K	0	0	131231	0	0	0	0	0	0	0	0	0	0	0	0	0	103270	0	69573.7	0	0	0	0	0	0	0	0
	saiginol I	0	0	182090	0	0	0	0	0	0	0	0	0	0	0	0	0	102539	0	76754.5	0	0	0	0	0	0	0	0
	saiginol G	0	0	1.14096e+06	0	0	0	0	0	0	0	0	0	0	0	0	0	596458	0	426534	0	0	0	0	0	0	0	0
	saiginol B	0	0	2.11812e+06	0	0	0	0	0	0	0	0	0	0	0	0	0	2.5769e+06	0	1.39594e+06	0	0	0	0	0	0	0	0
	saiginol N	0	0	507297	0	0	0	0	0	0	0	0	0	0	0	0	0	506773	0	252857	0	0	0	0	0	0	0	0
	saiginol E	0	0	151480	0	0	0	0	0	0	0	0	0	0	0	0	0	145143	0	86757.9	0	0	0	0	0	0	0	0
	saiginol J	0	0	185964	0	0	0	0	0	0	0	0	0	0	0	0	0	118326	0	83506.4	0	0	0	0	0	0	0	0
	saiginol L	0	0	972404	0	0	0	0	0	0	0	0	0	0	0	0	0	1.28559e+06	0	783948	0	0	0	0	0	0	0	0
	saiginol Q	0	0	528082	0	0	0	0	0	0	0	0	0	0	0	0	0	428954	0	324653	0	0	0	0	0	0	0	0
	saiginol A	0	0	7.78021e+06	0	0	0	0	0	0	0	0	0	0	0	0	0	8.64602e+06	0	7.13992e+06	0	0	0	0	0	0	0	0
	saiginol C	0	0	407202	0	0	0	0	0	0	0	0	0	0	0	0	0	253447	0	202514	0	0	0	0	0	0	0	0
	saiginol O	0	0	409854	0	0	0	0	0	0	0	0	0	0	0	0	0	264251	0	192479	0	0	0	0	0	0	0	0
	saiginol M	0	0	3.00783e+06	0	0	0	0	0	0	0	0	0	0	0	0	0	1.50841e+06	0	940223	0	0	0	0	0	0	0	0
	saiginol D	0	0	108136	0	0	0	0	0	0	0	0	0	0	0	0	0	114202	0	54922.1	0	0	0	0	0	0	0	0
	saiginol F	0	0	766908	0	0	0	0	0	0	0	0	0	0	0	0	0	477965	0	338920	0	0	0	0	0	0	0	0
	saiginol P	0	0	882656	0	0	0	0	0	0	0	0	0	0	0	0	0	891817	0	614582	0	0	0	0	0	0	0	0
	saiginol R	0	0	118337	0	0	0	0	0	0	0	0	0	0	0	0	0	78862	0	66313.8	0	0	0	0	0	0	0	0
		N 37	N 38	N 39	N 40	N 41	N 42	N 43	N 44	N 45	N 46	N 47	N 48	N 51	N 52	N 53	N 54	N 55	N 57	N 58	N 59	N 60	N 61	N 62	N 63	N 64	N 65	N 66
	saiginol H	0	0	0	0	0	0	0	0	0	0	0	0	0	0	0	0	0	0	0	0	0	0	0	0	0	0	0
	saiginol K	0	0	0	0	0	0	0	0	0	0	0	0	0	0	0	0	0	0	0	0	0	0	0	0	0	0	0
	saiginol I	0	0	0	0	0	0	0	0	0	0	0	0	0	0	0	0	0	0	0	0	0	0	0	0	0	0	0
	saiginol G	0	0	0	0	0	0	0	0	0	0	0	0	0	0	0	0	0	0	0	0	0	0	0	0	0	0	0
	saiginol B	0	0	0	0	0	0	0	0	0	0	0	0	0	0	0	0	0	0	0	0	0	0	0	0	0	0	0
	saiginol N	0	0	0	0	0	0	0	0	0	0	0	0	0	0	0	0	0	0	0	0	0	0	0	0	0	0	0
	saiginol E	0	0	0	0	0	0	0	0	0	0	0	0	0	0	0	0	0	0	0	0	0	0	0	0	0	0	0
	saiginol J	0	0	0	0	0	0	0	0	0	0	0	0	0	0	0	0	0	0	0	0	0	0	0	0	0	0	0
	saiginol L	0	0	0	0	0	0	0	0	0	0	0	0	0	0	0	0	0	0	0	0	0	0	0	0	0	0	0
	saiginol Q	0	0	0	0	0	0	0	0	0	0	0	0	0	0	0	0	0	0	0	0	0	0	0	0	0	0	0
	saiginol A	0	0	0	0	0	0	0	0	0	0	0	0	0	0	0	0	0	0	0	0	0	0	0	0	0	0	0
	saiginol C	0	0	0	0	0	0	0	0	0	0	0	0	0	0	0	0	0	0	0	0	0	0	0	0	0	0	0
	saiginol O	0	0	0	0	0	0	0	0	0	0	0	0	0	0	0	0	0	0	0	0	0	0	0	0	0	0	0
	saiginol M	0	0	0	0	0	0	0	0	0	0	0	0	0	0	0	0	0	0	0	0	0	0	0	0	0	0	0
	saiginol D	0	0	0	0	0	0	0	0	0	0	0	0	0	0	0	0	0	0	0	0	0	0	0	0	0	0	0
	saiginol F	0	0	0	0	0	0	0	0	0	0	0	0	0	0	0	0	0	0	0	0	0	0	0	0	0	0	0
	saiginol P	0	0	0	0	0	0	0	0	0	0	0	0	0	0	0	0	0	0	0	0	0	0	0	0	0	0	0
	saiginol R	0	0	0	0	0	0	0	0	0	0	0	0	0	0	0	0	0	0	0	0	0	0	0	0	0	0	0
		N 67	N 68	N 69	N 70	N 71	N 72	N 73	N 74	N 76
	saiginol H	0	0	0	0	0	99586.3	0	0	0
	saiginol K	0	0	0	0	0	58471.8	0	0	0
	saiginol I	0	0	0	0	0	124124	0	0	0
	saiginol G	0	0	0	0	0	611704	0	0	0
	saiginol B	0	0	0	0	0	2.32822e+06	0	0	0
	saiginol N	0	0	0	0	0	475677	0	0	0
	saiginol E	0	0	0	0	0	112225	0	0	0
	saiginol J	0	0	0	0	0	95319.9	0	0	0
	saiginol L	0	0	0	0	0	1.13692e+06	0	0	0
	saiginol Q	0	0	0	0	0	399098	0	0	0
	saiginol A	0	0	0	0	0	8.01535e+06	0	0	0
	saiginol C	0	0	0	0	0	209709	0	0	0
	saiginol O	0	0	0	0	0	203898	0	0	0
	saiginol M	0	0	0	0	0	1.49056e+06	0	0	0
	saiginol D	0	0	0	0	0	82642.3	0	0	0
	saiginol F	0	0	0	0	0	450519	0	0	0
	saiginol P	0	0	0	0	0	815371	0	0	0
	saiginol R	0	0	0	0	0	66776	0	0	0
