# Supplementary material for: Characterization of a recently evolved flavonol-phenylacyltransferase gene provides signatures of natural light selection in Brassicaceae
Source: Nat Commun. 2016 Aug 22;7:12399. doi: 10.1038/ncomms12399 (PMC4996938; doi:10.1038/ncomms12399)
Supplement: Supplementary Data 3 — Identification of syntenic genes located in the Brassicaceae syntenic block of AtFPT/SCPL genomic region. Syntenic block (defined as Block I) of AtFPT/SCPL genomic region, 1) Arabidopsis thaliana chromosome 2 (AtChr.2), were found in 2) Arabidopsis lyrata chromosome 4 (AlChr.4), 3) Capsella rubella chromosome 4 (CrChr.4), 4) Thellungiella parvula chromosome 4 (TpChr.4), 5) Brassica rapa chromosome 4 (BrChr.4) and 6) B. rapa chromosome 9 (BrChr.9). Syntenic blocks were found with 116 genes in AtFPT genomic region (AT2G22500- AT2G23470) using Plaza (http://bioinformatics.psb.ugent.be/plaza/versions/plaza_v3_dicots/). Red indicates FPT/SCPL related genes. [file ncomms12399-s4.xls]

## Sheet: Data S3a
	Supplementary Data 3a. Identification of syntenic genes located in the Brassicaceae syntenic block of AtFPT/SCPL genomic region. AtFPT/SCPL genomic region in Arabidopsis thaliana chromosome 2 (AtChr. 2).
									Block I						Block II
									A. lyrata	C. rubella	T. parvula	B. rapa	B. rapa		A. thaliana	A. lyrata	C. rubella	T. parvula	B. rapa	B. rapa	B. rapa
	Gene ID	species	gene description	start	end	Plaza cluster	Plaza cluster		AlChr. 4	CrChr. 4	TpChr. 4	BrChr. 4	BrChr. 9		AtChr. 4	AlChr. 7	CrChr. 7	TpChr. 7	BrChr. 1	BrChr. 3	BrChr. 8
	AT2G22500	ath	uncoupling protein 5	9563531	9564472	HOM03D000363	ORTHO03D000881		AL4G01980	CRU_004G01570	TP4G01520	BR04G12610
	AT2G22510	ath	hydroxyproline-rich glycoprotein family protein	9569327	9569701	HOM03D009411	ORTHO03D027611		AL4G01990	CRU_004G01580	TP4G01530	BR04G12620			AT4G38080	AL7G02500	CRU_007G02010
	AT2G22520	ath	unknown protein; Has 186 Blast hits to 37 proteins in 16 species: Archae - 0; Bacteria - 0; Metazoa - 0; Fungi - 4; Plants - 17; Viruses - 0; Other Eukaryotes - 165 (source: NCBI BLink).	9572066	9572623	HOM03D009847	ORTHO03D018364		AL4G02000	CRU_004G01590
	AT2G22530	ath	Alkaline-phosphatase-like family protein	9572971	9577441	HOM03D005210	ORTHO03D008594		AL4G02010	CRU_004G01610	TP4G01570
	AT2G22540	ath	MIKC	9580417	9583603	HOM03D000038	ORTHO03D008005		AL4G02020	CRU_004G01620	TP4G01590	BR04G12640	BR09G44140		AT4G37940	AL7G02660	CRU_007G02140	TP7G35100	BR01G01050		BR08G19260
	AT2G22560	ath	Kinase interacting (KIP1-like) family protein	9585892	9588838	HOM03D001592	ORTHO03D038358		AL4G02040	CRU_004G01630	TP4G01600	BR04G12650
	AT2G22570	ath	nicotinamidase 1	9589604	9590846	HOM03D003552	ORTHO03D011716		AL4G02050	CRU_004G01640	TP4G01610
	AT2G22580	ath	pre-tRNA	9591027	9591099
	AT2G22590	ath	UDP-Glycosyltransferase superfamily protein	9593012	9594424	HOM03D000032	ORTHO03D009731		AL4G02060	CRU_004G01650	TP4G01620
	AT2G22600	ath	RNA-binding KH domain-containing protein	9596617	9599050	HOM03D000393	ORTHO03D012721		AL4G02070	CRU_004G01660	TP4G01640	BR04G12660
	AT2G22610	ath	Di-glucose binding protein with Kinesin motor domain	9599550	9604626	HOM03D000024	ORTHO03D004081			CRU_004G01670	TP4G01650
	AT2G22620	ath	Rhamnogalacturonate lyase family protein	9604902	9610156	HOM03D000531	ORTHO03D000071		AL4G02080	CRU_004G01690	TP4G01660				AT4G37950	AL7G02560	CRU_007G02060	TP7G35600
	AT2G22630	ath	AGAMOUS-like 17	9618372	9621641	HOM03D000038	ORTHO03D022901		AL4G02020	CRU_004G01620	TP4G01590	BR04G12640	BR09G44140		AT4G37940	AL7G02660	CRU_007G02140	TP7G35100	BR01G01050		BR08G19260
	AT2G22640	ath	BRICK1	9623283	9623938	HOM03D007365	ORTHO03D010666			CRU_004G01710		BR04G12710	BR09G44130
	AT2G22650	ath	FAD-dependent oxidoreductase family protein	9624703	9626931	HOM03D005919	ORTHO03D006759
	AT2G22660	ath	Protein of unknown function (duplicated DUF1399)	9627737	9630840	HOM03D002957	ORTHO03D001764		AL4G02100	CRU_004G01720	TP4G01680	BR04G12720			AT4G37682	AL7G02700	CRU_007G02180	TP7G35540		BR03G56210	BR08G19220
	AT2G22668	ath	MIR405A; miRNA	9634957	9635113
	AT2G22670	ath	indoleacetic acid-induced protein 8	9636877	9638459	HOM03D000122	ORTHO03D111324		AL4G02110	CRU_004G01730	TP4G01690	BR04G12730
	AT2G22680	ath	Zinc finger (C3HC4-type RING finger) family protein	9645433	9647484	HOM03D000558	ORTHO03D002423				TP4G01700	BR04G12740			AT4G37890			TP7G35530		BR03G56190
	AT2G22690	ath	zinc ion binding	9649820	9650965	HOM03D002676	ORTHO03D013453		AL4G02120	CRU_004G01740					AT4G37880	AL7G02740	CRU_007G02200	TP7G35520	BR01G01090		BR08G19210
	AT2G22710	ath	transposable element gene	9651719	9654532
	AT2G22720	ath	SPT2 chromatin protein	9657344	9660532	HOM03D002932	ORTHO03D005069		AL4G02130	CRU_004G01750	TP4G01710	BR04G12770	BR09G44120		AT4G37860	AL7G02760		TP7G35500	BR01G01110
	AT2G22730	ath	Major facilitator superfamily protein	9660964	9663972	HOM03D002065	ORTHO03D000741		AL4G02150	CRU_004G01760	TP4G01720	BR04G12780
	AT2G22740	ath	SU(VAR)3-9 homolog 6	9664256	9666628	HOM03D000224	ORTHO03D001144			CRU_004G01770	TP4G01730	BR04G12800
	AT2G22750	ath	bHLH	9672145	9673624	HOM03D000647	ORTHO03D026974		AL4G02170	CRU_004G01780	TP4G01740	BR04G12820	BR09G44080		AT4G37850		CRU_007G02220	TP7G35490	BR01G01120		BR08G19200
	AT2G22760	ath	bHLH	9678012	9679165	HOM03D000647	ORTHO03D023032		AL4G02170	CRU_004G01780	TP4G01740	BR04G12820	BR09G44080		AT4G37850		CRU_007G02220	TP7G35490	BR01G01120		BR08G19200
	AT2G22770	ath	bHLH	9684858	9686321	HOM03D000647	ORTHO03D027566		AL4G02170	CRU_004G01780	TP4G01740	BR04G12820	BR09G44080		AT4G37850		CRU_007G02220	TP7G35490	BR01G01120		BR08G19200
	AT2G22780	ath	peroxisomal NAD-malate dehydrogenase 1	9689995	9691923	HOM03D000696	ORTHO03D001141		AL4G02200	CRU_004G01810	TP4G01770	BR04G12880
	AT2G22790	ath	unknown protein; BEST Arabidopsis thaliana protein match is: unknown protein (TAIR:AT5G67020.1); Has 111 Blast hits to 111 proteins in 33 species: Archae - 0; Bacteria - 44; Metazoa - 0; Fungi - 0; Plants - 67; Viruses - 0; Other Eukaryotes - 0 (source: NCBI BLink).	9695932	9696909	HOM03D002038	ORTHO03D009941		AL4G02210	CRU_004G01820	TP4G01800	BR04G12890	BR09G44010
	AT2G22795	ath	unknown protein; BEST Arabidopsis thaliana protein match is: unknown protein (TAIR:AT4G37820.1); Has 799854 Blast hits to 188815 proteins in 4452 species: Archae - 4529; Bacteria - 144236; Metazoa - 287749; Fungi - 87083; Plants - 43826; Viruses - 3662; Other Eukaryotes - 228769 (source: NCBI BLink).	9697380	9699584	HOM03D001859	ORTHO03D023061		AL4G02220	CRU_004G01830	TP4G01810	BR04G12900	BR09G44000		AT4G37820		CRU_007G02250				BR08G19170
	AT2G22800	ath	HD-ZIP	9704949	9706048	HOM03D000110	ORTHO03D027771		AL4G02240	CRU_004G01840	TP4G01820	BR04G12920			AT4G37790	AL7G02810	CRU_007G02280	TP7G35440	BR01G01160	BR03G56130	BR08G19150
	AT2G22802	ath	unknown protein; Has 30201 Blast hits to 17322 proteins in 780 species: Archae - 12; Bacteria - 1396; Metazoa - 17338; Fungi - 3422; Plants - 5037; Viruses - 0; Other Eukaryotes - 2996 (source: NCBI BLink).	9708750	9708848	HOM03D087788	ORTHO03D294214
	AT2G22805	ath	Defensin-like (DEFL) family protein	9712291	9713001	HOM03D010222	ORTHO03D238205		AL4G02280	CRU_004G01970
	AT2G22807	ath	Defensin-like (DEFL) family protein	9715085	9715983	HOM03D010222	ORTHO03D081432		AL4G02280	CRU_004G01970
	AT2G22810	ath	1-aminocyclopropane-1-carboxylate synthase 4	9717791	9719472	HOM03D000394	ORTHO03D000088		AL4G02300	CRU_004G01850	TP4G01830	BR04G12930			AT4G37770	AL7G02840	CRU_007G02310	TP7G35420	BR01G01180		BR08G19140
	AT2G22820	ath	unknown protein; Has 3 Blast hits to 3 proteins in 1 species: Archae - 0; Bacteria - 0; Metazoa - 0; Fungi - 0; Plants - 3; Viruses - 0; Other Eukaryotes - 0 (source: NCBI BLink).	9721231	9721425	HOM03D037751	ORTHO03D318331
	AT2G22821	ath	other RNA	9721236	9721937
	AT2G22830	ath	squalene epoxidase 2	9723947	9726270	HOM03D000634	ORTHO03D000165		AL4G02310	CRU_004G01860	TP4G01850	BR04G12940			AT4G37760	AL7G02850	CRU_007G02320	TP7G35410	BR01G01190
	AT2G22840	ath	GRF	9728841	9731141	HOM03D000374	ORTHO03D010993		AL4G02320	CRU_004G01870	TP4G01880				AT4G37740	AL7G02870	CRU_007G02340	TP7G35390	BR01G01210	BR03G56110
	AT2G22850	ath	bZIP	9732601	9733284	HOM03D000255	ORTHO03D026511		AL4G02330	CRU_004G01880	TP4G01890				AT4G37730	AL7G02880	CRU_007G02350	TP7G35380	BR01G01220	BR03G56100
	AT2G22860	ath	phytosulfokine 2 precursor	9737666	9738077	HOM03D001425	ORTHO03D027542		AL4G02340	CRU_004G01890	TP4G01910	BR04G12950			AT4G37720	AL7G02890	CRU_007G02360	TP7G35370
	AT2G22870	ath	P-loop containing nucleoside triphosphate hydrolases superfamily protein	9739476	9740921	HOM03D002134	ORTHO03D004454		AL4G02360	CRU_004G01900	TP4G01920	BR04G12960
	AT2G22880	ath	VQ motif-containing protein	9741119	9741463	HOM03D004144	ORTHO03D021988		AL4G02370	CRU_004G01910	TP4G01930		BR09G43980		AT4G37710	AL7G02900	CRU_007G02370	TP7G35360		BR03G56090	BR08G19110
	AT2G22890	ath	Kua-ubiquitin conjugating enzyme hybrid localisation domain	9742500	9743339	HOM03D003601	ORTHO03D027660		AL4G02380	CRU_004G01920
	AT2G22900	ath	Galactosyl transferase GMA12/MNN10 family protein	9744359	9746193	HOM03D000608	ORTHO03D001790		AL4G02390	CRU_004G01930	TP4G01940		BR09G43970		AT4G37690	AL7G02930		TP7G35340		BR03G56070
	AT2G22905	ath	Expressed protein; Has 35333 Blast hits to 34131 proteins in 2444 species: Archae - 798; Bacteria - 22429; Metazoa - 974; Fungi - 991; Plants - 531; Viruses - 0; Other Eukaryotes - 9610 (source: NCBI BLink).	9748955	9749380	HOM03D012650	ORTHO03D046864		AL4G02400	CRU_004G01950
	AT2G22910	ath	N-acetyl-l-glutamate synthase 1	9749988	9752737	HOM03D002412	ORTHO03D001287		AL4G02410	CRU_004G01960	TP4G01950				AT4G37670	AL7G03000	CRU_007G02430	TP7G35320	BR01G01240	BR03G56040
	AT2G22920	ath	serine carboxypeptidase-like 12	9753938	9757420	HOM03D000050	ORTHO03D000161		AL4G02430, AL4G02480, AL4G02490, AL4G02500, AL4G02510, AL4G02520, AL4,G02540	CRU_004G02050, CRU_004G02060, CRU_004G02070, CRU_004G02080, CRU_004G02090, CRU_004G02100, CRU_004G02110, CRU_004G02120, CRU_004G02130	TP4G01860, TP4G01870, TP4G01990, TP4G02000, TP4G02020, TP4G02040, TP4G02060	BR04G13030	BR09G43990
	AT2G22930	ath	UDP-Glycosyltransferase superfamily protein	9759766	9761094	HOM03D000032	ORTHO03D000647		AL4G02060	CRU_004G01650	TP4G01620
	AT2G22940	ath	BEST Arabidopsis thaliana protein match is: zinc finger (C3HC4-type RING finger) family protein (TAIR:AT3G45560.1); Has 4 Blast hits to 4 proteins in 1 species: Archae - 0; Bacteria - 0; Metazoa - 0; Fungi - 0; Plants - 4; Viruses - 0; Other Eukaryotes - 0 (source: NCBI BLink).	9761655	9763462	HOM03D000250	ORTHO03D194976
	AT2G22941	ath	Defensin-like (DEFL) family protein	9762105	9762443	HOM03D010222	ORTHO03D071177		AL4G02280	CRU_004G01970
	AT2G22942	ath	growth factors	9763814	9764563	HOM03D010854	ORTHO03D033810		AL4G02460	CRU_004G01990	TP4G01960
	AT2G22950	ath	Cation transporter/ E1-E2 ATPase family protein	9766127	9769766	HOM03D000144	ORTHO03D000238		AL4G02470	CRU_004G02040	TP4G01980		BR09G43950		AT4G37640	AL7G03030	CRU_007G02460	TP7G35290		BR03G56010	BR08G19080
	AT2G22955	ath	other RNA	9770700	9771553
	AT2G22960	ath	alpha/beta-Hydrolases superfamily protein	9770894	9772932	HOM03D000050	ORTHO03D078008		AL4G02430, AL4G02480, AL4G02490, AL4G02500, AL4G02510, AL4G02520, AL4,G02540	CRU_004G02050, CRU_004G02060, CRU_004G02070, CRU_004G02080, CRU_004G02090, CRU_004G02100, CRU_004G02110, CRU_004G02120, CRU_004G02130	TP4G01860, TP4G01870, TP4G01990, TP4G02000, TP4G02020, TP4G02040, TP4G02060	BR04G13030	BR09G43990
	AT2G22970	ath	serine carboxypeptidase-like 11	9774875	9778255	HOM03D000050	ORTHO03D000161		AL4G02430, AL4G02480, AL4G02490, AL4G02500, AL4G02510, AL4G02520, AL4,G02540	CRU_004G02050, CRU_004G02060, CRU_004G02070, CRU_004G02080, CRU_004G02090, CRU_004G02100, CRU_004G02110, CRU_004G02120, CRU_004G02130	TP4G01860, TP4G01870, TP4G01990, TP4G02000, TP4G02020, TP4G02040, TP4G02060	BR04G13030	BR09G43990
	AT2G22980	ath	serine carboxypeptidase-like 13	9779029	9783088	HOM03D000050	ORTHO03D000161		AL4G02430, AL4G02480, AL4G02490, AL4G02500, AL4G02510, AL4G02520, AL4,G02540	CRU_004G02050, CRU_004G02060, CRU_004G02070, CRU_004G02080, CRU_004G02090, CRU_004G02100, CRU_004G02110, CRU_004G02120, CRU_004G02130	TP4G01860, TP4G01870, TP4G01990, TP4G02000, TP4G02020, TP4G02040, TP4G02060	BR04G13030	BR09G43990
	AT2G22990	ath	sinapoylglucose 1	9786393	9789998	HOM03D000050	ORTHO03D000161		AL4G02430, AL4G02480, AL4G02490, AL4G02500, AL4G02510, AL4G02520, AL4,G02540	CRU_004G02050, CRU_004G02060, CRU_004G02070, CRU_004G02080, CRU_004G02090, CRU_004G02100, CRU_004G02110, CRU_004G02120, CRU_004G02130	TP4G01860, TP4G01870, TP4G01990, TP4G02000, TP4G02020, TP4G02040, TP4G02060	BR04G13030	BR09G43990
	AT2G23000	ath	serine carboxypeptidase-like 10	9792284	9795741	HOM03D000050	ORTHO03D000161		AL4G02430, AL4G02480, AL4G02490, AL4G02500, AL4G02510, AL4G02520, AL4,G02540	CRU_004G02050, CRU_004G02060, CRU_004G02070, CRU_004G02080, CRU_004G02090, CRU_004G02100, CRU_004G02110, CRU_004G02120, CRU_004G02130	TP4G01860, TP4G01870, TP4G01990, TP4G02000, TP4G02020, TP4G02040, TP4G02060	BR04G13030	BR09G43990
	AT2G23010	ath	serine carboxypeptidase-like 9	9798843	9802485	HOM03D000050	ORTHO03D000161		AL4G02430, AL4G02480, AL4G02490, AL4G02500, AL4G02510, AL4G02520, AL4,G02540	CRU_004G02050, CRU_004G02060, CRU_004G02070, CRU_004G02080, CRU_004G02090, CRU_004G02100, CRU_004G02110, CRU_004G02120, CRU_004G02130	TP4G01860, TP4G01870, TP4G01990, TP4G02000, TP4G02020, TP4G02040, TP4G02060	BR04G13030	BR09G43990
	AT2G23020	ath	pre-tRNA	9803217	9803288
	AT2G23030	ath	SNF1-related protein kinase 2.9	9803753	9806603	HOM03D000043	ORTHO03D006395		AL4G02550	CRU_004G02140	TP4G02050	BR04G13040
	AT2G23040	ath	unknown protein; Has 8 Blast hits to 8 proteins in 3 species: Archae - 0; Bacteria - 0; Metazoa - 0; Fungi - 0; Plants - 8; Viruses - 0; Other Eukaryotes - 0 (source: NCBI BLink).	9807893	9809209	HOM03D007326	ORTHO03D192875			CRU_004G02150					AT4G37608	AL7G03060	CRU_007G02500			BR03G55980	BR08G19070
	AT2G23050	ath	Phototropic-responsive NPH3 family protein	9810785	9812468	HOM03D000097	ORTHO03D000512			CRU_004G02160	TP4G02070	BR04G13050			AT4G37590		CRU_007G02510	TP7G35260		BR03G55970	BR08G19060
	AT2G23060	ath	Acyl-CoA N-acyltransferases (NAT) superfamily protein	9812839	9814633	HOM03D001035	ORTHO03D001534		AL4G02620	CRU_004G02170	TP4G02080	BR04G13060			AT4G37580	AL7G03070	CRU_007G02520	TP7G35250	BR01G01270	BR03G55950	BR08G19050
	AT2G23067	ath	Putative membrane lipoprotein	9822005	9822148	HOM03D025032	ORTHO03D080356		AL4G02630
	AT2G23070	ath	Protein kinase superfamily protein	9824162	9826871	HOM03D001279	ORTHO03D000383		AL4G02650	CRU_004G02180	TP4G02090	BR04G13100	BR09G43930
	AT2G23080	ath	Protein kinase superfamily protein	9827228	9829343	HOM03D001279	ORTHO03D000383		AL4G02650	CRU_004G02180	TP4G02090	BR04G13100	BR09G43930
	AT2G23090	ath	Uncharacterised protein family SERF	9829657	9830274	HOM03D002312	ORTHO03D018827		AL4G02670	CRU_004G02200	TP4G02110		BR09G43920					TP7G35180
	AT2G23093	ath	Major facilitator superfamily protein	9832193	9834416	HOM03D006689	ORTHO03D005957		AL4G02700	CRU_004G02210	TP4G02120		BR09G43910
	AT2G23096	ath	2-oxoglutarate (2OG) and Fe(II)-dependent oxygenase superfamily protein	9834766	9836235	HOM03D000319	ORTHO03D074158		AL4G02710	CRU_004G02220	TP4G02140
	AT2G23100	ath	Cysteine/Histidine-rich C1 domain family protein	9837564	9839699	HOM03D000134	ORTHO03D050103
	AT2G23110	ath	Late embryogenesis abundant protein	9840552	9840830	HOM03D004237	ORTHO03D033770		AL4G02730	CRU_004G02230	TP4G02150		BR09G43890
	AT2G23118	ath	unknown protein; Has 30201 Blast hits to 17322 proteins in 780 species: Archae - 12; Bacteria - 1396; Metazoa - 17338; Fungi - 3422; Plants - 5037; Viruses - 0; Other Eukaryotes - 2996 (source: NCBI BLink).	9841882	9842025	HOM03D095569	ORTHO03D121021
	AT2G23120	ath	Late embryogenesis abundant protein	9842102	9842353	HOM03D004237	ORTHO03D026521		AL4G02730	CRU_004G02230	TP4G02150		BR09G43890
	AT2G23130	ath	arabinogalactan protein 17	9844411	9845186	HOM03D002899	ORTHO03D047425		AL4G02740	CRU_004G02250	TP4G02190		BR09G43880		AT4G37450	AL7G03190	CRU_007G02640	TP7G35110	BR01G01350	BR03G55850
	AT2G23140	ath	RING/U-box superfamily protein with ARM repeat domain	9845696	9849105	HOM03D000061	ORTHO03D011338		AL4G02750	CRU_004G02260	TP4G02200	BR04G13120				AL7G03220
	AT2G23142	ath	Plant self-incompatibility protein S1 family	9850176	9850619	HOM03D002839	ORTHO03D129685		AL4G02760	CRU_004G02270
	AT2G23148	ath	Plant self-incompatibility protein S1 family	9853632	9854063	HOM03D002839	ORTHO03D047011		AL4G02760	CRU_004G02270
	AT2G23149	ath	unknown protein; Has 30201 Blast hits to 17322 proteins in 780 species: Archae - 12; Bacteria - 1396; Metazoa - 17338; Fungi - 3422; Plants - 5037; Viruses - 0; Other Eukaryotes - 2996 (source: NCBI BLink).	9855857	9855964	HOM03D027255	ORTHO03D255298
	AT2G23150	ath	natural resistance-associated macrophage protein 3	9856422	9858565	HOM03D000560	ORTHO03D000429		AL4G02780	CRU_004G02280	TP4G02210		BR09G43870
	AT2G23160	ath	F-box family protein	9862470	9863393	HOM03D000149	ORTHO03D161420		AL4G02790
	AT2G23170	ath	Auxin-responsive GH3 family protein	9864125	9866502	HOM03D000226	ORTHO03D000025		AL4G02800	CRU_004G02300	TP4G02220		BR09G43860		AT4G37390	AL7G03300	CRU_007G02710	TP7G35050
	AT2G23171	ath	unknown protein; Has 30201 Blast hits to 17322 proteins in 780 species: Archae - 12; Bacteria - 1396; Metazoa - 17338; Fungi - 3422; Plants - 5037; Viruses - 0; Other Eukaryotes - 2996 (source: NCBI BLink).	9866619	9866792	HOM03D075687	ORTHO03D262795
	AT2G23180	ath	cytochrome P450	9874953	9876503	HOM03D000093	ORTHO03D000087		AL4G02830	CRU_004G02310	TP4G02230		BR09G43850
	AT2G23190	ath	cytochrome P450	9877058	9879007	HOM03D000004	ORTHO03D000013		AL4G02840	CRU_004G02330	TP4G01840	BR04G12750	BR09G43830		AT4G37310	AL7G03240	CRU_007G02390	TP7G34980	BR01G01400	BR03G55800	BR08G18990
	AT2G23200	ath	Protein kinase superfamily protein	9879351	9881855	HOM03D000039	ORTHO03D000061		AL4G02850	CRU_004G02320	TP4G02350	BR04G13210	BR09G43820
	AT2G23210	ath	UDP-Glycosyltransferase superfamily protein	9882534	9883397	HOM03D000016	ORTHO03D332509		AL4G02920	CRU_004G02360	TP4G02240	BR04G13130	BR09G43800
	AT2G23220	ath	cytochrome P450	9884550	9886752	HOM03D000004	ORTHO03D000013		AL4G02840	CRU_004G02330	TP4G01840	BR04G12750	BR09G43830		AT4G37310	AL7G03240	CRU_007G02390	TP7G34980	BR01G01400	BR03G55800	BR08G18990
	AT2G23230	ath	Terpenoid cyclases/Protein prenyltransferases superfamily protein	9892716	9895400	HOM03D000055	ORTHO03D016321		AL4G02900	CRU_004G02350
	AT2G23240	ath	Plant EC metallothionein-like protein	9895995	9896325	HOM03D006126	ORTHO03D009525		AL4G02910	CRU_004G02370
	AT2G23250	ath	UDP-glucosyl transferase 84B2	9897809	9899125	HOM03D000016	ORTHO03D005775		AL4G02920	CRU_004G02360	TP4G02240	BR04G13130	BR09G43800
	AT2G23260	ath	UDP-glucosyl transferase 84B1	9900046	9901416	HOM03D000016	ORTHO03D005775		AL4G02920	CRU_004G02360	TP4G02240	BR04G13130	BR09G43800
	AT2G23270	ath	unknown protein; FUNCTIONS IN: molecular_function unknown; INVOLVED IN: biological_process unknown; LOCATED IN: endomembrane system; EXPRESSED IN: stem	9903311	9903571	HOM03D002053	ORTHO03D033894		AL4G02940	CRU_004G02390		BR04G13150	BR09G43790		AT4G37290	AL7G03400	CRU_007G02790	TP7G34950	BR01G01500	BR03G55770	BR08G18970
	AT2G23290	ath	MYB	9904895	9905824	HOM03D000115	ORTHO03D046593		AL4G02960	CRU_004G02410	TP4G02280	BR04G13160			AT4G37260		CRU_007G02820	TP7G34920	BR01G01530	BR03G55760	BR08G18960
	AT2G23300	ath	Leucine-rich repeat protein kinase family protein	9914608	9917130	HOM03D000059	ORTHO03D007911		AL4G02970	CRU_004G02420	TP4G02300	BR04G13170			AT4G37250	AL7G03430	CRU_007G02830	TP7G34910	BR01G01550
	AT2G23310	ath	Rer1 family protein	9917643	9918913	HOM03D001159	ORTHO03D027795		AL4G02980	CRU_004G02430	TP4G02310							TP7G34900
	AT2G23320	ath	WRKY	9924998	9926154	HOM03D000029	ORTHO03D009935		AL4G02990	CRU_004G02440	TP4G02320	BR04G13180
	AT2G23321	ath	unknown protein; Has 30201 Blast hits to 17322 proteins in 780 species: Archae - 12; Bacteria - 1396; Metazoa - 17338; Fungi - 3422; Plants - 5037; Viruses - 0; Other Eukaryotes - 2996 (source: NCBI BLink).	9926378	9926518	HOM03D091927	ORTHO03D263696
	AT2G23330	ath	transposable element gene	9927826	9932319
	AT2G23340	ath	ERF	9938186	9938716	HOM03D000089	ORTHO03D027725		AL4G03010	CRU_004G02450	TP4G02330	BR04G13190				AL7G03490	CRU_007G02860	TP7G34870	BR01G01580	BR03G55740
	AT2G23347	ath	MIR844a; miRNA	9942193	9942293
	AT2G23348	ath	unknown protein; FUNCTIONS IN: molecular_function unknown; INVOLVED IN: biological_process unknown; LOCATED IN: endomembrane system; Has 3 Blast hits to 3 proteins in 2 species: Archae - 0; Bacteria - 0; Metazoa - 0; Fungi - 0; Plants - 3; Viruses - 0; Other Eukaryotes - 0 (source: NCBI BLink).	9941303	9941575	HOM03D031684	ORTHO03D304903
	AT2G23350	ath	poly(A) binding protein 4	9943209	9946041	HOM03D000173	ORTHO03D000175		AL4G03030	CRU_004G02470	TP4G02340	BR04G13200	BR09G43770						BR01G01600
	AT2G23360	ath	Plant protein of unknown function (DUF869)	9949420	9952727	HOM03D000920	ORTHO03D003001		AL4G03050	CRU_004G02480	TP4G02370	BR04G13220	BR09G43760
	AT2G23370	ath	unknown protein; BEST Arabidopsis thaliana protein match is: unknown protein (TAIR:AT4G34090.1); Has 73 Blast hits to 73 proteins in 21 species: Archae - 0; Bacteria - 0; Metazoa - 0; Fungi - 0; Plants - 65; Viruses - 0; Other Eukaryotes - 8 (source: NCBI BLink).	9953067	9955018	HOM03D003596	ORTHO03D015647		AL4G03060	CRU_004G02490	TP4G02380		BR09G43750
	AT2G23380	ath	SET domain-containing protein	9955570	9960117	HOM03D001612	ORTHO03D011951		AL4G03070	CRU_004G02500	TP4G02390	BR04G13230
	AT2G23390	ath	CONTAINS InterPro DOMAIN/s: Protein of unknown function DUF482 (InterPro:IPR007434)	9960568	9963476	HOM03D006546	ORTHO03D006175		AL4G03080	CRU_004G02510
	AT2G23400	ath	Undecaprenyl pyrophosphate synthetase family protein	9963978	9965229	HOM03D000664	ORTHO03D129135		AL4G03090	CRU_004G02520
	AT2G23410	ath	cis-prenyltransferase	9966247	9967741	HOM03D000664	ORTHO03D046201		AL4G03090	CRU_004G02520
	AT2G23420	ath	nicotinate phosphoribosyltransferase 2	9971819	9974909	HOM03D003635	ORTHO03D001767		AL4G03110	CRU_004G02540	TP4G02410		BR09G43740
	AT2G23430	ath	Cyclin-dependent kinase inhibitor family protein	9977020	9977921	HOM03D000965	ORTHO03D026735		AL4G03140	CRU_004G02550	TP4G02420		BR09G43730
	AT2G23440	ath	unknown protein; FUNCTIONS IN: molecular_function unknown; INVOLVED IN: biological_process unknown; LOCATED IN: endomembrane system; EXPRESSED IN: root; Has 25 Blast hits to 25 proteins in 6 species: Archae - 0; Bacteria - 0; Metazoa - 0; Fungi - 0; Plants - 25; Viruses - 0; Other Eukaryotes - 0 (source: NCBI BLink).	9979482	9979730	HOM03D010579	ORTHO03D027396		AL4G03180	CRU_004G02560	TP4G02430	BR04G13240	BR09G43720
	AT2G23450	ath	Protein kinase superfamily protein	9988926	9991244	HOM03D000035	ORTHO03D001653		AL4G03210	CRU_004G02590	TP4G02450	BR04G13250	BR09G43710
	AT2G23460	ath	extra-large G-protein 1	9995699	9998945	HOM03D000757	ORTHO03D000674				TP4G02460	BR04G13260
	AT2G23470	ath	Protein of unknown function	9999105	10001398	HOM03D007235	ORTHO03D008765		AL4G03230	CRU_004G02600	TP4G02480	BR04G13270
	Syntenic blocks were found with116 genes in AtFPT genomic region (AT2G22500-AT2G23470) using Plaza (http://bioinformatics.psb.ugent.be/plaza/versions/plaza_v3_dicots/). Red indicates FPT/SCPL related genes.

## Sheet: Data S3b
	Supplementary Data 3b. Identification of syntenic genes located in the Brassicaceae syntenic block of AtFPT/SCPL genomic region. Syntenic block (defined as Block I) of AtFPT/SCPL genomic region found in Arabidopsis lyrata chromosome 4 (AlChr.4).
									Block I						Block II
									A. thaliana	C. rubella	T. parvula	B. rapa	B. rapa		A. thaliana	A. lyrata	C. rubella	T. parvula	B. rapa	B. rapa	B. rapa
	Gene ID	species	gene description	start	end	Plaza cluster	Plaza cluster		AtChr. 2	CrChr. 4	TpChr. 4	BrChr. 4	BrChr. 9		AtChr. 4	AlChr. 7	CrChr. 7	TpChr. 7	BrChr. 1	BrChr. 3	BrChr. 8
	AL4G01980	aly	uncoupling protein	1019692	1020633	HOM03D000363	ORTHO03D000881		AT2G22500	CRU_004G01570	TP4G01520	BR04G12610
	AL4G01990	aly	Calcium-dependent secretion activator 1	1026222	1026596	HOM03D009411	ORTHO03D027611		AT2G22510	CRU_004G01580	TP4G01530	BR04G12620			AT4G38080	AL7G02500	CRU_007G02010
	AL4G02000	aly		1028566	1028943	HOM03D009847	ORTHO03D018364		AT2G22520	CRU_004G01590
	AL4G02010	aly	ethanolamine phosphate transferase 2	1029517	1034017	HOM03D005210	ORTHO03D008594		AT2G22530	CRU_004G01610	TP4G01570
	AL4G02020	aly	MADS	1038530	1043441	HOM03D000038	ORTHO03D008005		AT2G22540	CRU_004G01620	TP4G01590	BR04G12640	BR09G44140		AT4G37940	AL7G02660	CRU_007G02140	TP7G35100	BR01G01050		BR08G19260
	AL4G02030	aly		1044077	1044355	HOM03D053592	ORTHO03D210129
	AL4G02040	aly		1047717	1050660	HOM03D001592	ORTHO03D038358		AT2G22560	CRU_004G01630	TP4G01600	BR04G12650
	AL4G02050	aly		1051455	1052708	HOM03D003552	ORTHO03D011610		AT2G22570	CRU_004G01640	TP4G01610
	AL4G02060	aly	Flavanone 7-O-glucoside 2''-O-beta-L-rhamnosyltransferase	1054227	1055890	HOM03D000032	ORTHO03D059267		AT2G22590	CRU_004G01650	TP4G01620
	AL4G02070	aly	KH domain-containing protein At4g18375	1059078	1061589	HOM03D000393	ORTHO03D012721		AT2G22600	CRU_004G01660	TP4G01640	BR04G12660
	AL4G02080	aly	Rhamnogalacturonate lyase B	1067407	1073130	HOM03D000531	ORTHO03D000071		AT2G22620	CRU_004G01690	TP4G01660				AT4G37950	AL7G02560	CRU_007G02060	TP7G35600
	AL4G02090	aly	MADS	1087977	1096523	HOM03D000038	ORTHO03D022901		AT2G22540	CRU_004G01620	TP4G01590	BR04G12640	BR09G44140		AT4G37940	AL7G02660	CRU_007G02140	TP7G35100	BR01G01050		BR08G19260
	AL4G02100	aly	Protein BRICK 1	1098502	1104055	HOM03D002957	ORTHO03D001764		AT2G22660	CRU_004G01720	TP4G01680	BR04G12720			AT4G37682	AL7G02700	CRU_007G02180	TP7G35540		BR03G56210	BR08G19220
	AL4G02110	aly	Auxin-responsive protein IAA8	1115003	1116381	HOM03D000122	ORTHO03D117765		AT2G22670	CRU_004G01730	TP4G01690	BR04G12730
	AL4G02120	aly	RMD5 homolog A	1139690	1140832	HOM03D002676	ORTHO03D013453		AT2G22690	CRU_004G01740					AT4G37880	AL7G02740	CRU_007G02200	TP7G35520	BR01G01090		BR08G19210
	AL4G02130	aly		1142695	1143057	HOM03D002932	ORTHO03D231156		AT2G22720	CRU_004G01750	TP4G01710	BR04G12770	BR09G44120		AT4G37860	AL7G02760		TP7G35500	BR01G01110
	AL4G02140	aly		1146286	1148062	HOM03D120902	ORTHO03D241396
	AL4G02150	aly	Probable sphingolipid transporter spinster homolog	1149065	1152081	HOM03D002065	ORTHO03D000741		AT2G22730	CRU_004G01760	TP4G01720	BR04G12780
	AL4G02160	aly		1152462	1154888	HOM03D124029	ORTHO03D274403
	AL4G02170	aly	bHLH	1167065	1168526	HOM03D000647	ORTHO03D026974		AT2G22750	CRU_004G01780	TP4G01740	BR04G12820	BR09G44080		AT4G37850		CRU_007G02220	TP7G35490	BR01G01120		BR08G19200
	AL4G02180	aly	bHLH	1175637	1176764	HOM03D000647	ORTHO03D023032		AT2G22750	CRU_004G01780	TP4G01740	BR04G12820	BR09G44080		AT4G37850		CRU_007G02220	TP7G35490	BR01G01120		BR08G19200
	AL4G02190	aly	bHLH	1197209	1198772	HOM03D000647	ORTHO03D027566		AT2G22750	CRU_004G01780	TP4G01740	BR04G12820	BR09G44080		AT4G37850		CRU_007G02220	TP7G35490	BR01G01120		BR08G19200
	AL4G02200	aly	Malate dehydrogenase	1201993	1203849	HOM03D000696	ORTHO03D001141		AT2G22780	CRU_004G01810	TP4G01770	BR04G12880
	AL4G02210	aly		1209368	1210333	HOM03D002038	ORTHO03D009941		AT2G22790	CRU_004G01820	TP4G01800	BR04G12890	BR09G44010
	AL4G02220	aly		1210789	1213038	HOM03D001859	ORTHO03D023061		AT2G22795	CRU_004G01830	TP4G01810	BR04G12900	BR09G44000		AT4G37820		CRU_007G02250				BR08G19170
	AL4G02230	aly		1229351	1232201	HOM03D025618	ORTHO03D066302
	AL4G02240	aly	HD-ZIP	1234946	1236020	HOM03D000110	ORTHO03D027771		AT2G22800	CRU_004G01840	TP4G01820	BR04G12920			AT4G37790	AL7G02810	CRU_007G02280	TP7G35440	BR01G01160	BR03G56130	BR08G19150
	AL4G02250	aly		1240783	1241029	HOM03D005277	ORTHO03D029202
	AL4G02260	aly		1248057	1248398	HOM03D060251	ORTHO03D171838
	AL4G02270	aly		1250117	1250434	HOM03D027251	ORTHO03D156406
	AL4G02280	aly		1252689	1253602	HOM03D010222	ORTHO03D081432		AT2G22805	CRU_004G01970
	AL4G02290	aly	Receptor like protein kinase S.2	1253845	1254821	HOM03D000040	ORTHO03D250726
	AL4G02300	aly	1-aminocyclopropane-1-carboxylate synthase	1260025	1262078	HOM03D000394	ORTHO03D008450		AT2G22810	CRU_004G01850	TP4G01830	BR04G12930			AT4G37770	AL7G02840	CRU_007G02310	TP7G35420	BR01G01180		BR08G19140
	AL4G02310	aly	Squalene epoxidase 2	1275829	1278243	HOM03D000634	ORTHO03D000165		AT2G22830	CRU_004G01860	TP4G01850	BR04G12940			AT4G37760	AL7G02850	CRU_007G02320	TP7G35410	BR01G01190
	AL4G02320	aly	GRF	1284291	1286600	HOM03D000374	ORTHO03D010993		AT2G22840	CRU_004G01870	TP4G01880				AT4G37740	AL7G02870	CRU_007G02340	TP7G35390	BR01G01210	BR03G56110
	AL4G02330	aly	bZIP	1289408	1290091	HOM03D000255	ORTHO03D026511		AT2G22850	CRU_004G01880	TP4G01890				AT4G37730	AL7G02880	CRU_007G02350	TP7G35380	BR01G01220	BR03G56100
	AL4G02340	aly	Putative phytosulfokines 4	1302130	1302613	HOM03D001425	ORTHO03D027542		AT2G22860	CRU_004G01890	TP4G01910	BR04G12950			AT4G37720	AL7G02890	CRU_007G02360	TP7G35370
	AL4G02350	aly		1315310	1315504	HOM03D091055	ORTHO03D148381
	AL4G02360	aly	GTP-binding protein EngB	1321777	1323692	HOM03D002134	ORTHO03D004454		AT2G22870	CRU_004G01900	TP4G01920	BR04G12960
	AL4G02370	aly		1323901	1324251	HOM03D004144	ORTHO03D021988		AT2G22880	CRU_004G01910	TP4G01930		BR09G43980		AT4G37710	AL7G02900	CRU_007G02370	TP7G35360		BR03G56090	BR08G19110
	AL4G02380	aly	Transmembrane protein 189	1325210	1326058	HOM03D003601	ORTHO03D027660		AT2G22890	CRU_004G01920
	AL4G02390	aly	Putative glycosyltransferase 7	1328731	1338970	HOM03D000608	ORTHO03D001790		AT2G22900	CRU_004G01930	TP4G01940		BR09G43970		AT4G37690	AL7G02930		TP7G35340		BR03G56070
	AL4G02400	aly	Amino-acid acetyltransferase	1341297	1341695	HOM03D012650	ORTHO03D046864		AT2G22905	CRU_004G01950
	AL4G02410	aly	Probable amino-acid acetyltransferase NAGS2	1344705	1347521	HOM03D002412	ORTHO03D001287		AT2G22910	CRU_004G01960	TP4G01950				AT4G37670	AL7G03000	CRU_007G02430	TP7G35320	BR01G01240	BR03G56040
	AL4G02420	aly		1348600	1350236	HOM03D037196	ORTHO03D144695
	AL4G02430	aly	Serine carboxypeptidase-like	1352612	1357551	HOM03D000050	ORTHO03D000161		At2g22920, At2g22960, At2g22970, At2g22980, At2g22990, At2g23000, At2g23010	CRU_004G02050, CRU_004G02060, CRU_004G02070, CRU_004G02080, CRU_004G02090, CRU_004G02100, CRU_004G02110, CRU_004G02120, CRU_004G02130	TP4G01860, TP4G01870, TP4G01990, TP4G02000, TP4G02020, TP4G02040, TP4G02060	BR04G13030	BR09G43990
	AL4G02440	aly	Probable amino-acid acetyltransferase NAGS1	1357960	1358293	HOM03D002412	ORTHO03D275677		AT2G22910	CRU_004G01960	TP4G01950				AT4G37670	AL7G03000	CRU_007G02430	TP7G35320	BR01G01240	BR03G56040
	AL4G02450	aly		1359667	1360005	HOM03D010222	ORTHO03D071176		AT2G22805	CRU_004G01970
	AL4G02460	aly		1361685	1362037	HOM03D010854	ORTHO03D033810		AT2G22942	CRU_004G01990	TP4G01960
	AL4G02470	aly	Putative calcium-transporting ATPase 13	1368602	1372593	HOM03D000144	ORTHO03D000238		AT2G22950	CRU_004G02040	TP4G01980		BR09G43950		AT4G37640	AL7G03030	CRU_007G02460	TP7G35290		BR03G56010	BR08G19080
	AL4G02480	aly	Putative serine carboxypeptidase-like 52	1374010	1377674	HOM03D000050	ORTHO03D078008		At2g22920, At2g22960, At2g22970, At2g22980, At2g22990, At2g23000, At2g23010	CRU_004G02050, CRU_004G02060, CRU_004G02070, CRU_004G02080, CRU_004G02090, CRU_004G02100, CRU_004G02110, CRU_004G02120, CRU_004G02130	TP4G01860, TP4G01870, TP4G01990, TP4G02000, TP4G02020, TP4G02040, TP4G02060	BR04G13030	BR09G43990
	AL4G02490	aly	Serine carboxypeptidase-like	1385770	1389942	HOM03D000050	ORTHO03D000161		At2g22920, At2g22960, At2g22970, At2g22980, At2g22990, At2g23000, At2g23010	CRU_004G02050, CRU_004G02060, CRU_004G02070, CRU_004G02080, CRU_004G02090, CRU_004G02100, CRU_004G02110, CRU_004G02120, CRU_004G02130	TP4G01860, TP4G01870, TP4G01990, TP4G02000, TP4G02020, TP4G02040, TP4G02060	BR04G13030	BR09G43990
	AL4G02500	aly	Serine carboxypeptidase-like	1391056	1395827	HOM03D000050	ORTHO03D000161		At2g22920, At2g22960, At2g22970, At2g22980, At2g22990, At2g23000, At2g23010	CRU_004G02050, CRU_004G02060, CRU_004G02070, CRU_004G02080, CRU_004G02090, CRU_004G02100, CRU_004G02110, CRU_004G02120, CRU_004G02130	TP4G01860, TP4G01870, TP4G01990, TP4G02000, TP4G02020, TP4G02040, TP4G02060	BR04G13030	BR09G43990
	AL4G02510	aly	Serine carboxypeptidase-like	1399801	1403120	HOM03D000050	ORTHO03D000161		At2g22920, At2g22960, At2g22970, At2g22980, At2g22990, At2g23000, At2g23010	CRU_004G02050, CRU_004G02060, CRU_004G02070, CRU_004G02080, CRU_004G02090, CRU_004G02100, CRU_004G02110, CRU_004G02120, CRU_004G02130	TP4G01860, TP4G01870, TP4G01990, TP4G02000, TP4G02020, TP4G02040, TP4G02060	BR04G13030	BR09G43990
	AL4G02520	aly	Serine carboxypeptidase-like	1404770	1408778	HOM03D000050	ORTHO03D000161		At2g22920, At2g22960, At2g22970, At2g22980, At2g22990, At2g23000, At2g23010	CRU_004G02050, CRU_004G02060, CRU_004G02070, CRU_004G02080, CRU_004G02090, CRU_004G02100, CRU_004G02110, CRU_004G02120, CRU_004G02130	TP4G01860, TP4G01870, TP4G01990, TP4G02000, TP4G02020, TP4G02040, TP4G02060	BR04G13030	BR09G43990
	AL4G02530	aly		1410264	1411207	HOM03D128830	ORTHO03D324717
	AL4G02540	aly	Serine carboxypeptidase-like	1414681	1455789	HOM03D000050	ORTHO03D000161		AT2G22920	CRU_004G02050	TP4G01860	BR04G13030	BR09G43990
	AL4G02550	aly	Abscisic acid-inducible protein kinase	1457492	1460168	HOM03D000043	ORTHO03D019186		AT2G23030	CRU_004G02140	TP4G02050	BR04G13040
	AL4G02560	aly		1466640	1468274	HOM03D114698	ORTHO03D175208
	AL4G02570	aly		1469042	1469806	HOM03D094758	ORTHO03D305796
	AL4G02580	aly		1517407	1517580	HOM03D009094	ORTHO03D016830
	AL4G02590	aly	Insulin-degrading enzyme	1519069	1520778	HOM03D000857	ORTHO03D033336
	AL4G02600	aly		1521529	1522186	HOM03D000857	ORTHO03D144216
	AL4G02610	aly	coil domain-containing protein 132	1533622	1540221	HOM03D003070	ORTHO03D001661
	AL4G02620	aly	Probable N-acetyltransferase HLS1	1544379	1546152	HOM03D001035	ORTHO03D001534		AT2G23060	CRU_004G02170	TP4G02080	BR04G13060			AT4G37580	AL7G03070	CRU_007G02520	TP7G35250	BR01G01270	BR03G55950	BR08G19050
	AL4G02630	aly		1561716	1561886	HOM03D025032	ORTHO03D080356		AT2G23067
	AL4G02640	aly		1567816	1568013	HOM03D100054	ORTHO03D144403
	AL4G02650	aly	kinase II subunit alpha	1570433	1573427	HOM03D001279	ORTHO03D000383		AT2G23070	CRU_004G02180	TP4G02090	BR04G13100	BR09G43930
	AL4G02660	aly	kinase II subunit alpha	1573968	1576085	HOM03D001279	ORTHO03D000383		AT2G23070	CRU_004G02180	TP4G02090	BR04G13100	BR09G43930
	AL4G02670	aly		1576451	1577074	HOM03D002312	ORTHO03D018827		AT2G23090	CRU_004G02200	TP4G02110		BR09G43920					TP7G35180
	AL4G02680	aly	Probable methyltransferase	1588762	1588911	HOM03D002174	ORTHO03D000542
	AL4G02690	aly		1595431	1596030	HOM03D024144	ORTHO03D064934
	AL4G02700	aly	Molybdate-anion transporter	1596662	1598895	HOM03D006689	ORTHO03D005957		AT2G23093	CRU_004G02210	TP4G02120		BR09G43910
	AL4G02710	aly	Prolyl 4-hydroxylase subunit alpha	1599259	1600737	HOM03D000319	ORTHO03D074157		AT2G23096	CRU_004G02220	TP4G02140
	AL4G02720	aly		1606603	1607345	HOM03D119046	ORTHO03D222241
	AL4G02730	aly		1610443	1610682	HOM03D004237	ORTHO03D026521		AT2G23110	CRU_004G02230	TP4G02150		BR09G43890
	AL4G02740	aly	Lysine-rich arabinogalactan protein 17	1614780	1615592	HOM03D002899	ORTHO03D047425		AT2G23130	CRU_004G02250	TP4G02190		BR09G43880		AT4G37450	AL7G03190	CRU_007G02640	TP7G35110	BR01G01350	BR03G55850
	AL4G02750	aly	spotted leaf 11	1616090	1619035	HOM03D000061	ORTHO03D011338		AT2G23140	CRU_004G02260	TP4G02200	BR04G13120				AL7G03220
	AL4G02760	aly		1625489	1625920	HOM03D002839	ORTHO03D047011		AT2G23142	CRU_004G02270
	AL4G02770	aly		1632869	1634339	HOM03D002839	ORTHO03D244184		AT2G23142	CRU_004G02270
	AL4G02780	aly	Metal transporter Nramp2	1634912	1637020	HOM03D000560	ORTHO03D000429		AT2G23150	CRU_004G02280	TP4G02210		BR09G43870
	AL4G02790	aly	Putative F-box protein At2g02890	1658407	1659375	HOM03D000149	ORTHO03D140267		AT2G23160
	AL4G02800	aly	3-acetic acid-amido synthetase GH3	1666414	1668691	HOM03D000226	ORTHO03D000025		AT2G23170	CRU_004G02300	TP4G02220		BR09G43860		AT4G37390	AL7G03300	CRU_007G02710	TP7G35050
	AL4G02810	aly		1668779	1668991	HOM03D026984	ORTHO03D334813
	AL4G02820	aly		1674316	1675428	HOM03D015683	ORTHO03D070141
	AL4G02830	aly	LUTEIN DEFICIENT 5	1700467	1702011	HOM03D000093	ORTHO03D000087		AT2G23180	CRU_004G02310	TP4G02230		BR09G43850
	AL4G02840	aly	Amorpha-4, 11-diene 12-monooxygenase	1702859	1705662	HOM03D000004	ORTHO03D000013		AT2G23190	CRU_004G02330	TP4G01840	BR04G12750	BR09G43830		AT4G37310	AL7G03240	CRU_007G02390	TP7G34980	BR01G01400	BR03G55800	BR08G18990
	AL4G02850	aly	Receptor-like protein kinase THESEUS 1	1706059	1708563	HOM03D000039	ORTHO03D000061		AT2G23200	CRU_004G02320	TP4G02350	BR04G13210	BR09G43820
	AL4G02860	aly		1709296	1709565	HOM03D000039	ORTHO03D300517		AT2G23200	CRU_004G02320	TP4G02350	BR04G13210	BR09G43820
	AL4G02870	aly		1709828	1711684	HOM03D116554	ORTHO03D194645
	AL4G02880	aly		1712962	1713639	HOM03D005277	ORTHO03D004638
	AL4G02890	aly	Amorpha-4, 11-diene 12-monooxygenase	1716284	1718554	HOM03D000004	ORTHO03D000013		AT2G23190	CRU_004G02330	TP4G01840	BR04G12750	BR09G43830		AT4G37310	AL7G03240	CRU_007G02390	TP7G34980	BR01G01400	BR03G55800	BR08G18990
	AL4G02900	aly	(Z)-gamma-bisabolene synthase 1	1722810	1725507	HOM03D000055	ORTHO03D016973		AT2G23230	CRU_004G02350
	AL4G02910	aly	EC protein homolog 2	1727191	1727539	HOM03D006126	ORTHO03D009525		AT2G23240	CRU_004G02370
	AL4G02920	aly	Cinnamate beta-D-glucosyltransferase	1728733	1730064	HOM03D000016	ORTHO03D005775		AT2G23210	CRU_004G02360	TP4G02240	BR04G13130	BR09G43800
	AL4G02930	aly	UDP-glycosyltransferase 84B2	1730821	1732191	HOM03D000016	ORTHO03D005775		AT2G23210	CRU_004G02360	TP4G02240	BR04G13130	BR09G43800
	AL4G02940	aly		1734095	1734355	HOM03D002053	ORTHO03D033894		AT2G23270	CRU_004G02390		BR04G13150	BR09G43790		AT4G37290	AL7G03400	CRU_007G02790	TP7G34950	BR01G01500	BR03G55770	BR08G18970
	AL4G02950	aly		1738951	1742211	HOM03D000216	ORTHO03D002605			CRU_004G02400	TP4G02270		BR09G43780		AT4G37270	AL7G03420	CRU_007G02810	TP7G34930	BR01G01520
	AL4G02960	aly	MYB	1742465	1743394	HOM03D000115	ORTHO03D046593		AT2G23290	CRU_004G02410	TP4G02280	BR04G13160			AT4G37260		CRU_007G02820	TP7G34920	BR01G01530	BR03G55760	BR08G18960
	AL4G02970	aly	BRASSINOSTEROID INSENSITIVE 1-associated receptor kinase 1	1761961	1764500	HOM03D000059	ORTHO03D007911		AT2G23300	CRU_004G02420	TP4G02300	BR04G13170			AT4G37250	AL7G03430	CRU_007G02830	TP7G34910	BR01G01550
	AL4G02980	aly	Protein RER1C	1765308	1766398	HOM03D001159	ORTHO03D027795		AT2G23310	CRU_004G02430	TP4G02310							TP7G34900
	AL4G02990	aly	WRKY	1770885	1772017	HOM03D000029	ORTHO03D009935		AT2G23320	CRU_004G02440	TP4G02320	BR04G13180
	AL4G03000	aly		1778233	1779025	HOM03D128366	ORTHO03D319653
	AL4G03010	aly	AP2-EREBP	1799166	1799657	HOM03D000089	ORTHO03D027725		AT2G23340	CRU_004G02450	TP4G02330	BR04G13190				AL7G03490	CRU_007G02860	TP7G34870	BR01G01580	BR03G55740
	AL4G03020	aly		1802230	1802716	HOM03D113269	ORTHO03D159642
	AL4G03030	aly	Polyadenylate-binding protein	1804416	1807209	HOM03D000173	ORTHO03D000175		AT2G23350	CRU_004G02470	TP4G02340	BR04G13200	BR09G43770						BR01G01600
	AL4G03040	aly		1809154	1810467	HOM03D020209	ORTHO03D065848
	AL4G03050	aly	Filament-like plant protein 7	1811004	1814272	HOM03D000920	ORTHO03D003001		AT2G23360	CRU_004G02480	TP4G02370	BR04G13220	BR09G43760
	AL4G03060	aly		1814614	1816604	HOM03D003596	ORTHO03D015647		AT2G23370	CRU_004G02490	TP4G02380		BR09G43750
	AL4G03070	aly	lysine N-methyltransferase EZ2	1817136	1821564	HOM03D001612	ORTHO03D011951		AT2G23380	CRU_004G02500	TP4G02390	BR04G13230
	AL4G03080	aly		1821954	1825085	HOM03D006546	ORTHO03D006175		AT2G23390	CRU_004G02510
	AL4G03090	aly	polycis-undecaprenyl-diphosphate synthase ((2E, 6E)-farnesyl-diphosphate specific	1825595	1830009	HOM03D000664	ORTHO03D130368		AT2G23400	CRU_004G02520
	AL4G03100	aly	Dehydrodolichyl diphosphate synthase 3	1831878	1833040	HOM03D000664	ORTHO03D046201		AT2G23400	CRU_004G02520
	AL4G03110	aly	Nicotinate phosphoribosyltransferase	1834930	1837939	HOM03D003635	ORTHO03D001767		AT2G23420	CRU_004G02540	TP4G02410		BR09G43740		AT4G36940	AL7G03530	CRU_007G02900	TP7G34830		BR03G55710
	AL4G03120	aly		1838882	1839595	HOM03D014353	ORTHO03D321528
	AL4G03130	aly		1840401	1843369	HOM03D071272	ORTHO03D131080
	AL4G03140	aly	Cyclin-dependent kinase inhibitor 1	1847270	1848170	HOM03D000965	ORTHO03D026735		AT2G23430	CRU_004G02550	TP4G02420		BR09G43730
	AL4G03150	aly		1854019	1854168	HOM03D017665	ORTHO03D044659
	AL4G03160	aly		1860826	1861968	HOM03D010326	ORTHO03D020207
	AL4G03170	aly		1863900	1865188	HOM03D007011	ORTHO03D013390
	AL4G03180	aly		1868165	1868410	HOM03D010579	ORTHO03D027396		AT2G23440	CRU_004G02560	TP4G02430	BR04G13240	BR09G43720
	AL4G03190	aly		1874560	1874859	HOM03D020335	ORTHO03D070863			CRU_004G02580
	AL4G03200	aly		1877614	1877799	HOM03D013959	ORTHO03D032757
	AL4G03210	aly	associated receptor kinase-like 21	1880642	1883054	HOM03D000035	ORTHO03D001653		AT2G23450	CRU_004G02590	TP4G02450	BR04G13250	BR09G43710
	AL4G03220	aly		1895737	1899163	HOM03D122564	ORTHO03D258716
	AL4G03230	aly		1899321	1901605	HOM03D007235	ORTHO03D008765		AT2G23470	CRU_004G02600	TP4G02480	BR04G13270
	Syntenic blocks were found with116 genes in AtFPT genomic region (AT2G22500-AT2G23470) using Plaza (http://bioinformatics.psb.ugent.be/plaza/versions/plaza_v3_dicots/). Red indicates FPT/SCPL related genes.

## Sheet: Data S3c
	Supplementary Data 3c. Identification of syntenic genes located in the Brassicaceae syntenic block of AtFPT/SCPL genomic region. Syntenic block (defined as Block I) of AtFPT/SCPL genomic region found in Capsella rubella chromosome 4 (CrChr.4).
									Block I						Block II
									A. thaliana	C. rubella	T. parvula	B. rapa	B. rapa		A. thaliana	A. lyrata	C. rubella	T. parvula	B. rapa	B. rapa	B. rapa
	Gene ID	species	gene description	start	end	Plaza cluster	Plaza cluster		AtChr. 2	CrChr. 4	TpChr. 4	BrChr. 4	BrChr. 9		AtChr. 4	AlChr. 7	CrChr. 7	TpChr. 7	BrChr. 1	BrChr. 3	BrChr. 8
	CRU_004G01570	cru	uncoupling protein	632993	633937	HOM03D000363	ORTHO03D000881		AT2G22500	AL4G01980	TP4G01520	BR04G12610
	CRU_004G01580	cru	Calcium-dependent secretion activator 1	639685	640041	HOM03D009411	ORTHO03D027611		AT2G22510	AL4G01990	TP4G01530	BR04G12620			AT4G38080	AL7G02500	CRU_007G02010
	CRU_004G01590	cru		641475	641876	HOM03D009847	ORTHO03D018364		AT2G22520	AL4G02000
	CRU_004G01600	cru		643392	643781	HOM03D009847	ORTHO03D018364		AT2G22520	AL4G02000
	CRU_004G01610	cru	ethanolamine phosphate transferase 2	644062	648463	HOM03D005210	ORTHO03D008594		AT2G22530	AL4G02010	TP4G01570
	CRU_004G01620	cru	MIKC	656030	659190	HOM03D000038	ORTHO03D008005		AT2G22540	AL4G02020	TP4G01590	BR04G12640	BR09G44140		AT4G37940	AL7G02660	CRU_007G02140	TP7G35100	BR01G01050		BR08G19260
	CRU_004G01630	cru		661020	663972	HOM03D001592	ORTHO03D017035		AT2G22560	AL4G02040	TP4G01600	BR04G12650
	CRU_004G01640	cru		664732	665928	HOM03D003552	ORTHO03D011610		AT2G22570	AL4G02050	TP4G01610
	CRU_004G01650	cru	Flavanone 7-O-glucoside 2''-O-beta-L-rhamnosyltransferase	666740	668155	HOM03D000032	ORTHO03D009731		AT2G22590	AL4G02060	TP4G01620
	CRU_004G01660	cru	KH domain-containing protein At4g18375	669459	672057	HOM03D000393	ORTHO03D012721		AT2G22600	AL4G02070	TP4G01640	BR04G12660
	CRU_004G01670	cru	Kinesin-like protein	674169	679217	HOM03D000024	ORTHO03D004081		AT2G22610		TP4G01650
	CRU_004G01680	cru	Dirigent protein 4	679383	679937	HOM03D000167	ORTHO03D015620
	CRU_004G01690	cru	Rhamnogalacturonate lyase B	680869	685936	HOM03D000531	ORTHO03D000071		AT2G22620	AL4G02080	TP4G01660				AT4G37950	AL7G02560	CRU_007G02060	TP7G35600
	CRU_004G01700	cru	MADS-box protein AGL17	694324	696824	HOM03D000038	ORTHO03D022901		AT2G22540	AL4G02020	TP4G01590	BR04G12640	BR09G44140		AT4G37940	AL7G02660	CRU_007G02140	TP7G35100	BR01G01050		BR08G19260
	CRU_004G01710	cru	Protein BRICK 1	698818	699648	HOM03D007365	ORTHO03D010666		AT2G22640			BR04G12710	BR09G44130
	CRU_004G01720	cru	Protein B602L	701080	704302	HOM03D002957	ORTHO03D001764		AT2G22660	AL4G02100	TP4G01680	BR04G12720			AT4G37682	AL7G02700	CRU_007G02180	TP7G35540		BR03G56210	BR08G19220
	CRU_004G01730	cru	Auxin-responsive protein IAA8	714828	716187	HOM03D000122	ORTHO03D006492		AT2G22670	AL4G02110	TP4G01690	BR04G12730
	CRU_004G01740	cru	RMD5 homolog A	727739	728902	HOM03D002676	ORTHO03D013453		AT2G22690	AL4G02120					AT4G37880	AL7G02740	CRU_007G02200	TP7G35520	BR01G01090		BR08G19210
	CRU_004G01750	cru		731009	734316	HOM03D002932	ORTHO03D005069		AT2G22720	AL4G02130	TP4G01710	BR04G12770	BR09G44120		AT4G37860	AL7G02760		TP7G35500	BR01G01110
	CRU_004G01760	cru	Probable sphingolipid transporter spinster homolog	735066	738071	HOM03D002065	ORTHO03D000741		AT2G22730	AL4G02150	TP4G01720	BR04G12780
	CRU_004G01770	cru	lysine-27	738520	740853	HOM03D000224	ORTHO03D001144		AT2G22740		TP4G01730	BR04G12800
	CRU_004G01780	cru	bHLH	746104	747531	HOM03D000647	ORTHO03D026974		AT2G22750	AL4G02170	TP4G01740	BR04G12820	BR09G44080		AT4G37850		CRU_007G02220	TP7G35490	BR01G01120		BR08G19200
	CRU_004G01790	cru	bHLH	752731	753846	HOM03D000647	ORTHO03D023032		AT2G22750	AL4G02170	TP4G01740	BR04G12820	BR09G44080		AT4G37850		CRU_007G02220	TP7G35490	BR01G01120		BR08G19200
	CRU_004G01800	cru	bHLH	760055	761373	HOM03D000647	ORTHO03D027566		AT2G22750	AL4G02170	TP4G01740	BR04G12820	BR09G44080		AT4G37850		CRU_007G02220	TP7G35490	BR01G01120		BR08G19200
	CRU_004G01810	cru	Malate dehydrogenase	764065	765699	HOM03D000696	ORTHO03D001141		AT2G22780	AL4G02200	TP4G01770	BR04G12880
	CRU_004G01820	cru		770541	771500	HOM03D002038	ORTHO03D009941		AT2G22790	AL4G02210	TP4G01800	BR04G12890	BR09G44010
	CRU_004G01830	cru		771862	774084	HOM03D001859	ORTHO03D023061		AT2G22795	AL4G02220	TP4G01810	BR04G12900	BR09G44000		AT4G37820		CRU_007G02250				BR08G19170
	CRU_004G01840	cru	HD-ZIP	780617	781757	HOM03D000110	ORTHO03D027771		AT2G22800	AL4G02240	TP4G01820	BR04G12920			AT4G37790	AL7G02810	CRU_007G02280	TP7G35440	BR01G01160	BR03G56130	BR08G19150
	CRU_004G01850	cru	1-aminocyclopropane-1-carboxylate synthase	786039	787749	HOM03D000394	ORTHO03D000088		AT2G22810	AL4G02300	TP4G01830	BR04G12930			AT4G37770	AL7G02840	CRU_007G02310	TP7G35420	BR01G01180		BR08G19140
	CRU_004G01860	cru	Squalene epoxidase 2	792610	795092	HOM03D000634	ORTHO03D000165		AT2G22830	AL4G02310	TP4G01850	BR04G12940			AT4G37760	AL7G02850	CRU_007G02320	TP7G35410	BR01G01190
	CRU_004G01870	cru	Growth-regulating factor 1	799739	802139	HOM03D000374	ORTHO03D010993		AT2G22840	AL4G02320	TP4G01880				AT4G37740	AL7G02870	CRU_007G02340	TP7G35390	BR01G01210	BR03G56110
	CRU_004G01880	cru	bZIP	803759	804421	HOM03D000255	ORTHO03D026511		AT2G22850	AL4G02330	TP4G01890				AT4G37730	AL7G02880	CRU_007G02350	TP7G35380	BR01G01220	BR03G56100
	CRU_004G01890	cru	Putative phytosulfokines 4	809870	810241	HOM03D001425	ORTHO03D027542		AT2G22860	AL4G02340	TP4G01910	BR04G12950			AT4G37720	AL7G02890	CRU_007G02360	TP7G35370
	CRU_004G01900	cru	GTP-binding protein EngB	813898	815188	HOM03D002134	ORTHO03D004454		AT2G22870	AL4G02360	TP4G01920	BR04G12960
	CRU_004G01910	cru		815388	815738	HOM03D004144	ORTHO03D021988		AT2G22880	AL4G02370	TP4G01930		BR09G43980		AT4G37710	AL7G02900	CRU_007G02370	TP7G35360		BR03G56090	BR08G19110
	CRU_004G01920	cru	Transmembrane protein 189	816314	817165	HOM03D003601	ORTHO03D027660		AT2G22890	AL4G02380
	CRU_004G01930	cru	Putative glycosyltransferase 7	819649	821635	HOM03D000608	ORTHO03D001790		AT2G22900	AL4G02390	TP4G01940		BR09G43970		AT4G37690	AL7G02930		TP7G35340		BR03G56070
	CRU_004G01940	cru		822948	823208	HOM03D010331	ORTHO03D060620
	CRU_004G01950	cru	Amino-acid acetyltransferase	825988	826383	HOM03D012650	ORTHO03D046864		AT2G22905	AL4G02400
	CRU_004G01960	cru	Probable amino-acid acetyltransferase NAGS2	827303	830148	HOM03D002412	ORTHO03D001287		AT2G22910	AL4G02410	TP4G01950				AT4G37670	AL7G03000	CRU_007G02430	TP7G35320	BR01G01240	BR03G56040
	CRU_004G01970	cru		831071	831286	HOM03D010222	ORTHO03D071176		AT2G22805	AL4G02280
	CRU_004G01980	cru		832741	833087	HOM03D010222	ORTHO03D071177		AT2G22805	AL4G02280
	CRU_004G01990	cru		833580	834219	HOM03D010854	ORTHO03D033810		AT2G22942	AL4G02460	TP4G01960
	CRU_004G02000	cru		836135	837852	HOM03D012070	ORTHO03D075167
	CRU_004G02010	cru		842348	843296	HOM03D042454	ORTHO03D227251
	CRU_004G02020	cru	DNA repair helicase	846264	847760	HOM03D004472	ORTHO03D200072
	CRU_004G02030	cru		855756	856004	HOM03D002792	ORTHO03D262272
	CRU_004G02040	cru	Putative calcium-transporting ATPase 13	856939	860819	HOM03D000144	ORTHO03D000238		AT2G22950	AL4G02470	TP4G01980		BR09G43950		AT4G37640	AL7G03030	CRU_007G02460	TP7G35290		BR03G56010	BR08G19080
	CRU_004G02050	cru	Serine carboxypeptidase-like	861328	862476	HOM03D000050	ORTHO03D159239		At2g22920, At2g22960, At2g22970, At2g22980, At2g22990, At2g23000, At2g23010	AL4G02430, AL4G02480, AL4G02490, AL4G02500, AL4G02510, AL4G02520, AL4,G02540	TP4G01860, TP4G01870, TP4G01990, TP4G02000, TP4G02020, TP4G02040, TP4G02060	BR04G13030	BR09G43990
	CRU_004G02060	cru	Serine carboxypeptidase-like	863075	866909	HOM03D000050	ORTHO03D000161		At2g22920, At2g22960, At2g22970, At2g22980, At2g22990, At2g23000, At2g23010	AL4G02430, AL4G02480, AL4G02490, AL4G02500, AL4G02510, AL4G02520, AL4,G02540	TP4G01860, TP4G01870, TP4G01990, TP4G02000, TP4G02020, TP4G02040, TP4G02060	BR04G13030	BR09G43990
	CRU_004G02070	cru	Serine carboxypeptidase-like	867783	873272	HOM03D000050	ORTHO03D000161		At2g22920, At2g22960, At2g22970, At2g22980, At2g22990, At2g23000, At2g23010	AL4G02430, AL4G02480, AL4G02490, AL4G02500, AL4G02510, AL4G02520, AL4,G02540	TP4G01860, TP4G01870, TP4G01990, TP4G02000, TP4G02020, TP4G02040, TP4G02060	BR04G13030	BR09G43990
	CRU_004G02080	cru	Serine carboxypeptidase-like	874260	877610	HOM03D000050	ORTHO03D000161		At2g22920, At2g22960, At2g22970, At2g22980, At2g22990, At2g23000, At2g23010	AL4G02430, AL4G02480, AL4G02490, AL4G02500, AL4G02510, AL4G02520, AL4,G02540	TP4G01860, TP4G01870, TP4G01990, TP4G02000, TP4G02020, TP4G02040, TP4G02060	BR04G13030	BR09G43990
	CRU_004G02090	cru	Serine carboxypeptidase-like	880077	882564	HOM03D000050	ORTHO03D000161		At2g22920, At2g22960, At2g22970, At2g22980, At2g22990, At2g23000, At2g23010	AL4G02430, AL4G02480, AL4G02490, AL4G02500, AL4G02510, AL4G02520, AL4,G02540	TP4G01860, TP4G01870, TP4G01990, TP4G02000, TP4G02020, TP4G02040, TP4G02060	BR04G13030	BR09G43990
	CRU_004G02100	cru	Serine carboxypeptidase-like	885907	888532	HOM03D000050	ORTHO03D000161		At2g22920, At2g22960, At2g22970, At2g22980, At2g22990, At2g23000, At2g23010	AL4G02430, AL4G02480, AL4G02490, AL4G02500, AL4G02510, AL4G02520, AL4,G02540	TP4G01860, TP4G01870, TP4G01990, TP4G02000, TP4G02020, TP4G02040, TP4G02060	BR04G13030	BR09G43990
	CRU_004G02110	cru	Serine carboxypeptidase-like	889898	893916	HOM03D000050	ORTHO03D000161		At2g22920, At2g22960, At2g22970, At2g22980, At2g22990, At2g23000, At2g23010	AL4G02430, AL4G02480, AL4G02490, AL4G02500, AL4G02510, AL4G02520, AL4,G02540	TP4G01860, TP4G01870, TP4G01990, TP4G02000, TP4G02020, TP4G02040, TP4G02060	BR04G13030	BR09G43990
	CRU_004G02120	cru	Serine carboxypeptidase-like	894506	898277	HOM03D000050	ORTHO03D000161		At2g22920, At2g22960, At2g22970, At2g22980, At2g22990, At2g23000, At2g23010	AL4G02430, AL4G02480, AL4G02490, AL4G02500, AL4G02510, AL4G02520, AL4,G02540	TP4G01860, TP4G01870, TP4G01990, TP4G02000, TP4G02020, TP4G02040, TP4G02060	BR04G13030	BR09G43990
	CRU_004G02130	cru	Serine carboxypeptidase-like	899436	902389	HOM03D000050	ORTHO03D000161		At2g22920, At2g22960, At2g22970, At2g22980, At2g22990, At2g23000, At2g23010	AL4G02430, AL4G02480, AL4G02490, AL4G02500, AL4G02510, AL4G02520, AL4,G02540	TP4G01860, TP4G01870, TP4G01990, TP4G02000, TP4G02020, TP4G02040, TP4G02060	BR04G13030	BR09G43990
	CRU_004G02140	cru	Abscisic acid-inducible protein kinase	901628	905647	HOM03D000043	ORTHO03D019186		AT2G23030	AL4G02550	TP4G02050	BR04G13040
	CRU_004G02150	cru		907316	907877	HOM03D007326	ORTHO03D010755		AT2G23040						AT4G37608	AL7G03060	CRU_007G02500			BR03G55980	BR08G19070
	CRU_004G02160	cru	POZ domain-containing protein NPY5	909728	911432	HOM03D000097	ORTHO03D000512		AT2G23050		TP4G02070	BR04G13050			AT4G37590		CRU_007G02510	TP7G35260		BR03G55970	BR08G19060
	CRU_004G02170	cru	Probable N-acetyltransferase HLS1	912919	914840	HOM03D001035	ORTHO03D001534		AT2G23060	AL4G02620	TP4G02080	BR04G13060			AT4G37580	AL7G03070	CRU_007G02520	TP7G35250	BR01G01270	BR03G55950	BR08G19050
	CRU_004G02180	cru	kinase II subunit alpha	928245	931103	HOM03D001279	ORTHO03D000383		AT2G23070	AL4G02650	TP4G02090	BR04G13100	BR09G43930
	CRU_004G02190	cru	kinase II subunit alpha	931572	933685	HOM03D001279	ORTHO03D000383		AT2G23070	AL4G02650	TP4G02090	BR04G13100	BR09G43930
	CRU_004G02200	cru		934037	934658	HOM03D002312	ORTHO03D018827		AT2G23090	AL4G02670	TP4G02110		BR09G43920					TP7G35180
	CRU_004G02210	cru	Molybdate-anion transporter	936222	938500	HOM03D006689	ORTHO03D005957		AT2G23093	AL4G02700	TP4G02120		BR09G43910
	CRU_004G02220	cru	Transmembrane prolyl 4-hydroxylase	938852	940125	HOM03D000319	ORTHO03D074158		AT2G23096	AL4G02710	TP4G02140
	CRU_004G02230	cru		941644	941910	HOM03D004237	ORTHO03D033770		AT2G23110	AL4G02730	TP4G02150		BR09G43890
	CRU_004G02240	cru		942429	942704	HOM03D004237	ORTHO03D026521		AT2G23110	AL4G02730	TP4G02150		BR09G43890
	CRU_004G02250	cru	Lysine-rich arabinogalactan protein 17	944145	945389	HOM03D002899	ORTHO03D047425		AT2G23130	AL4G02740	TP4G02190		BR09G43880		AT4G37450	AL7G03190	CRU_007G02640	TP7G35110	BR01G01350	BR03G55850
	CRU_004G02260	cru	spotted leaf 11	945851	949279	HOM03D000061	ORTHO03D011338		AT2G23140	AL4G02750	TP4G02200	BR04G13120				AL7G03220
	CRU_004G02270	cru		951402	951818	HOM03D002839	ORTHO03D047011		AT2G23142	AL4G02760
	CRU_004G02280	cru	Natural resistance-associated macrophage protein 1	952388	954603	HOM03D000560	ORTHO03D000429		AT2G23150	AL4G02780	TP4G02210		BR09G43870
	CRU_004G02290	cru		959100	959468	HOM03D000817	ORTHO03D125426
	CRU_004G02300	cru	3-acetic acid-amido synthetase GH3	960973	963259	HOM03D000226	ORTHO03D000025		AT2G23170	AL4G02800	TP4G02220		BR09G43860		AT4G37390	AL7G03300	CRU_007G02710	TP7G35050
	CRU_004G02310	cru	LUTEIN DEFICIENT 5	970826	972370	HOM03D000093	ORTHO03D000087		AT2G23180	AL4G02830	TP4G02230		BR09G43850
	CRU_004G02320	cru	Receptor-like protein kinase HERK 1	973008	975500	HOM03D000039	ORTHO03D000061		AT2G23200	AL4G02850	TP4G02350	BR04G13210	BR09G43820
	CRU_004G02330	cru	Amorpha-4	977026	978669	HOM03D000004	ORTHO03D000013		AT2G23190	AL4G02840	TP4G01840	BR04G12750	BR09G43830		AT4G37310	AL7G03240	CRU_007G02390	TP7G34980	BR01G01400	BR03G55800	BR08G18990
	CRU_004G02340	cru	Amorpha-4	980061	981788	HOM03D000004	ORTHO03D000013		AT2G23190	AL4G02840	TP4G01840	BR04G12750	BR09G43830		AT4G37310	AL7G03240	CRU_007G02390	TP7G34980	BR01G01400	BR03G55800	BR08G18990
	CRU_004G02350	cru	(Z)-gamma-bisabolene synthase 1	983900	986441	HOM03D000055	ORTHO03D016973		AT2G23230	AL4G02900
	CRU_004G02360	cru	Cinnamate beta-D-glucosyltransferase	986980	988311	HOM03D000016	ORTHO03D005775		AT2G23210	AL4G02920	TP4G02240	BR04G13130	BR09G43800
	CRU_004G02370	cru	EC protein homolog	989901	990235	HOM03D006126	ORTHO03D009525		AT2G23240	AL4G02910
	CRU_004G02380	cru	UDP-glycosyltransferase 84B2	991918	993291	HOM03D000016	ORTHO03D005775		AT2G23210	AL4G02920	TP4G02240	BR04G13130	BR09G43800
	CRU_004G02390	cru		996242	996502	HOM03D002053	ORTHO03D033894		AT2G23270	AL4G02940		BR04G13150	BR09G43790		AT4G37290	AL7G03400	CRU_007G02790	TP7G34950	BR01G01500	BR03G55770	BR08G18970
	CRU_004G02400	cru	Probable cadmium/zinc-transporting ATPase HMA1	997641	1000861	HOM03D000216	ORTHO03D002605			AL4G02950	TP4G02270		BR09G43780		AT4G37270	AL7G03420	CRU_007G02810	TP7G34930	BR01G01520
	CRU_004G02410	cru	MYB	1000820	1002076	HOM03D000115	ORTHO03D046593		AT2G23290	AL4G02960	TP4G02280	BR04G13160			AT4G37260		CRU_007G02820	TP7G34920	BR01G01530	BR03G55760	BR08G18960
	CRU_004G02420	cru	BRASSINOSTEROID INSENSITIVE 1-associated receptor kinase 1	1029280	1031784	HOM03D000059	ORTHO03D007911		AT2G23300	AL4G02970	TP4G02300	BR04G13170			AT4G37250	AL7G03430	CRU_007G02830	TP7G34910	BR01G01550
	CRU_004G02430	cru		1032801	1033898	HOM03D001159	ORTHO03D027795		AT2G23310	AL4G02980	TP4G02310							TP7G34900
	CRU_004G02440	cru	WRKY	1042986	1044205	HOM03D000029	ORTHO03D009935		AT2G23320	AL4G02990	TP4G02320	BR04G13180
	CRU_004G02450	cru	ERF	1055965	1056465	HOM03D000089	ORTHO03D027725		AT2G23340	AL4G03010	TP4G02330	BR04G13190				AL7G03490	CRU_007G02860	TP7G34870	BR01G01580	BR03G55740
	CRU_004G02460	cru		1067186	1067814	HOM03D064361	ORTHO03D318910
	CRU_004G02470	cru	Polyadenylate-binding protein	1069543	1072459	HOM03D000173	ORTHO03D000175		AT2G23350	AL4G03030	TP4G02340	BR04G13200	BR09G43770						BR01G01600
	CRU_004G02480	cru	Filament-like plant protein 7	1076437	1080096	HOM03D000920	ORTHO03D003001		AT2G23360	AL4G03050	TP4G02370	BR04G13220	BR09G43760
	CRU_004G02490	cru		1080059	1082014	HOM03D003596	ORTHO03D015647		AT2G23370	AL4G03060	TP4G02380		BR09G43750
	CRU_004G02500	cru	lysine N-methyltransferase EZ2	1082577	1087281	HOM03D001612	ORTHO03D001540		AT2G23380	AL4G03070	TP4G02390	BR04G13230
	CRU_004G02510	cru		1087644	1090152	HOM03D006546	ORTHO03D006175		AT2G23390	AL4G03080
	CRU_004G02520	cru	Isoprenyl transferase	1092305	1093695	HOM03D000664	ORTHO03D046201		AT2G23400	AL4G03090
	CRU_004G02530	cru	Dehydrodolichyl diphosphate synthase 4	1095002	1097472	HOM03D000664	ORTHO03D263024		AT2G23400	AL4G03090
	CRU_004G02540	cru	Nicotinate phosphoribosyltransferase	1097510	1101845	HOM03D003635	ORTHO03D001767		AT2G23420	AL4G03110	TP4G02410		BR09G43740		AT4G36940	AL7G03530	CRU_007G02900	TP7G34830		BR03G55710
	CRU_004G02550	cru	Cyclin-dependent kinase inhibitor 1	1103998	1104876	HOM03D000965	ORTHO03D026735		AT2G23430	AL4G03140	TP4G02420		BR09G43730
	CRU_004G02560	cru		1110375	1110641	HOM03D010579	ORTHO03D027396		AT2G23440	AL4G03180	TP4G02430	BR04G13240	BR09G43720
	CRU_004G02570	cru	signalosome complex subunit 4	1116279	1117120	HOM03D004211	ORTHO03D129642
	CRU_004G02580	cru		1122802	1123098	HOM03D020335	ORTHO03D070863			AL4G03190
	CRU_004G02590	cru	associated receptor kinase-like 21	1126377	1128788	HOM03D000035	ORTHO03D001653		AT2G23450	AL4G03210	TP4G02450	BR04G13250	BR09G43710
	CRU_004G02600	cru		1138125	1140590	HOM03D007235	ORTHO03D008765		AT2G23470	AL4G03230	TP4G02480	BR04G13270
	Syntenic blocks were found with116 genes in AtFPT genomic region (AT2G22500-AT2G23470) using Plaza (http://bioinformatics.psb.ugent.be/plaza/versions/plaza_v3_dicots/). Red indicates FPT/SCPL related genes.

## Sheet:  Data S3d
	Supplementary Data 3d. Identification of syntenic genes located in the Brassicaceae syntenic block of AtFPT/SCPL genomic region. Syntenic block (defined as Block I) of AtFPT/SCPL genomic region found in Thellungiella parvula chromosome 4 (TpChr.4).
									Block I						Block II
									A. thaliana	A. lyrata	C. rubella	B. rapa	B. rapa		A. thaliana	A. lyrata	C. rubella	T. parvula	B. rapa	B. rapa	B. rapa
	Gene ID	species	gene description	start	end	Plaza cluster	Plaza cluster		AtChr. 2	AlChr. 4	CrChr. 4	BrChr. 4	BrChr. 9		AtChr. 4	AlChr. 7	CrChr. 7	TpChr. 7	BrChr. 1	BrChr. 3	BrChr. 8
	TP4G01520	tpa	uncoupling protein	607966	608913	HOM03D000363	ORTHO03D000881		AT2G22500	AL4G01980	CRU_004G01570	BR04G12610
	TP4G01530	tpa		616605	616988	HOM03D009411	ORTHO03D027611		AT2G22510	AL4G01990	CRU_004G01580	BR04G12620			AT4G38080	AL7G02500	CRU_007G02010
	TP4G01540	tpa	Putative E3 ubiquitin-protein ligase ORTHRUS 4	617888	621222	HOM03D001750	ORTHO03D000897
	TP4G01550	tpa		624888	626434	HOM03D002376	ORTHO03D007902					BR04G12630
	TP4G01560	tpa	UPF0378 protein KIAA0100	626601	635598	HOM03D002376	ORTHO03D018070					BR04G12630
	TP4G01570	tpa	ethanolamine phosphate transferase 2	638510	643140	HOM03D005210	ORTHO03D008594		AT2G22530	AL4G02010	CRU_004G01610
	TP4G01580	tpa		644196	644480	HOM03D054200	ORTHO03D306848
	TP4G01590	tpa	MADS-box protein SVP	648565	651325	HOM03D000038	ORTHO03D008005		AT2G22540	AL4G02020	CRU_004G01620	BR04G12640	BR09G44140		AT4G37940	AL7G02660	CRU_007G02140	TP7G35100	BR01G01050		BR08G19260
	TP4G01600	tpa		653594	656664	HOM03D001592	ORTHO03D044782		AT2G22560	AL4G02040	CRU_004G01630	BR04G12650
	TP4G01610	tpa		657249	658447	HOM03D003552	ORTHO03D011610		AT2G22570	AL4G02050	CRU_004G01640
	TP4G01620	tpa	Flavanone 7-O-glucoside 2''-O-beta-L-rhamnosyltransferase	659779	661188	HOM03D000032	ORTHO03D009731		AT2G22590	AL4G02060	CRU_004G01650
	TP4G01630	tpa		662414	662890	HOM03D002418	ORTHO03D000709
	TP4G01640	tpa	KH domain-containing protein At4g18375	663890	666819	HOM03D000393	ORTHO03D012721		AT2G22600	AL4G02070	CRU_004G01660	BR04G12660
	TP4G01650	tpa	Kinesin-like protein	667440	672580	HOM03D000024	ORTHO03D004081		AT2G22610		CRU_004G01670
	TP4G01660	tpa	Rhamnogalacturonate lyase B	673238	678299	HOM03D000531	ORTHO03D000071		AT2G22620	AL4G02080	CRU_004G01690				AT4G37950	AL7G02560	CRU_007G02060	TP7G35600
	TP4G01670	tpa	MADS-box protein AGL17	691384	694140	HOM03D000038	ORTHO03D022901		AT2G22540	AL4G02020	CRU_004G01620	BR04G12640	BR09G44140		AT4G37940	AL7G02660	CRU_007G02140	TP7G35100	BR01G01050		BR08G19260
	TP4G01680	tpa	Protein BRICK 1	696113	701325	HOM03D002957	ORTHO03D001764		AT2G22660	AL4G02100	CRU_004G01720	BR04G12720			AT4G37682	AL7G02700	CRU_007G02180	TP7G35540		BR03G56210	BR08G19220
	TP4G01690	tpa	Auxin-responsive protein IAA8	707233	708702	HOM03D000122	ORTHO03D006492		AT2G22670	AL4G02110	CRU_004G01730	BR04G12730
	TP4G01700	tpa		718648	720809	HOM03D000558	ORTHO03D002423		AT2G22680			BR04G12740			AT4G37890			TP7G35530		BR03G56190
	TP4G01710	tpa		726459	728673	HOM03D002932	ORTHO03D005069		AT2G22720	AL4G02130	CRU_004G01750	BR04G12770	BR09G44120		AT4G37860	AL7G02760		TP7G35500	BR01G01110
	TP4G01720	tpa	Probable sphingolipid transporter spinster homolog	729095	732681	HOM03D002065	ORTHO03D000741		AT2G22730	AL4G02150	CRU_004G01760	BR04G12780
	TP4G01730	tpa	lysine-27 H4 lysine-20 and cytosine specific SUVH2	733050	735413	HOM03D000224	ORTHO03D001144		AT2G22740		CRU_004G01770	BR04G12800
	TP4G01740	tpa	Transcription factor bHLH18	747758	748983	HOM03D000647	ORTHO03D026974		AT2G22750	AL4G02170	CRU_004G01780	BR04G12820	BR09G44080		AT4G37850		CRU_007G02220	TP7G35490	BR01G01120		BR08G19200
	TP4G01750	tpa	Transcription factor bHLH19	759210	760312	HOM03D000647	ORTHO03D023032		AT2G22750	AL4G02170	CRU_004G01780	BR04G12820	BR09G44080		AT4G37850		CRU_007G02220	TP7G35490	BR01G01120		BR08G19200
	TP4G01760	tpa	Transcription factor NAI1	777499	778653	HOM03D000647	ORTHO03D027566		AT2G22750	AL4G02170	CRU_004G01780	BR04G12820	BR09G44080		AT4G37850		CRU_007G02220	TP7G35490	BR01G01120		BR08G19200
	TP4G01770	tpa	Malate dehydrogenase	779928	782381	HOM03D000696	ORTHO03D001141		AT2G22780	AL4G02200	CRU_004G01810	BR04G12880
	TP4G01780	tpa	Cellular nucleic acid-binding protein	783174	784070	HOM03D002877	ORTHO03D326156						BR09G44030
	TP4G01790	tpa	Tubulin alpha	784745	786542	HOM03D000159	ORTHO03D105014
	TP4G01800	tpa		790747	791751	HOM03D002038	ORTHO03D009941		AT2G22790	AL4G02210	CRU_004G01820	BR04G12890	BR09G44010
	TP4G01810	tpa		792137	793938	HOM03D001859	ORTHO03D023061		AT2G22795	AL4G02220	CRU_004G01830	BR04G12900	BR09G44000		AT4G37820		CRU_007G02250				BR08G19170
	TP4G01820	tpa	zipper protein HAT9	801879	802901	HOM03D000110	ORTHO03D027771		AT2G22800	AL4G02240	CRU_004G01840	BR04G12920			AT4G37790	AL7G02810	CRU_007G02280	TP7G35440	BR01G01160	BR03G56130	BR08G19150
	TP4G01830	tpa	1-aminocyclopropane-1-carboxylate synthase	820595	822299	HOM03D000394	ORTHO03D008450		AT2G22810	AL4G02300	CRU_004G01850	BR04G12930			AT4G37770	AL7G02840	CRU_007G02310	TP7G35420	BR01G01180		BR08G19140
	TP4G01840	tpa	17-alpha-hydroxylase/17,20 lyase	826663	827937	HOM03D000004	ORTHO03D261394		AT2G23190	AL4G02840	CRU_004G02330	BR04G12750	BR09G43830		AT4G37310	AL7G03240	CRU_007G02390	TP7G34980	BR01G01400	BR03G55800	BR08G18990
	TP4G01850	tpa	Squalene epoxidase 2	833426	835868	HOM03D000634	ORTHO03D000165		AT2G22830	AL4G02310	CRU_004G01860	BR04G12940			AT4G37760	AL7G02850	CRU_007G02320	TP7G35410	BR01G01190
	TP4G01860	tpa	Serine carboxypeptidase-like	838876	841042	HOM03D000050	ORTHO03D068703		AT2G22920	AL4G02430	CRU_004G02050	BR04G13030	BR09G43990
	TP4G01870	tpa	Putative serine carboxypeptidase-like 52	841469	841920	HOM03D000050	ORTHO03D129235		AT2G22920	AL4G02430	CRU_004G02050	BR04G13030	BR09G43990
	TP4G01880	tpa	Growth-regulating factor 1	849625	852098	HOM03D000374	ORTHO03D010993		AT2G22840	AL4G02320	CRU_004G01870				AT4G37740	AL7G02870	CRU_007G02340	TP7G35390	BR01G01210	BR03G56110
	TP4G01890	tpa	G-box-binding factor	853195	853878	HOM03D000255	ORTHO03D026511		AT2G22850	AL4G02330	CRU_004G01880				AT4G37730	AL7G02880	CRU_007G02350	TP7G35380	BR01G01220	BR03G56100
	TP4G01900	tpa		855882	857259	HOM03D005459	ORTHO03D289838
	TP4G01910	tpa	Putative phytosulfokines 4	859318	860143	HOM03D001425	ORTHO03D027542		AT2G22860	AL4G02340	CRU_004G01890	BR04G12950			AT4G37720	AL7G02890	CRU_007G02360	TP7G35370
	TP4G01920	tpa	GTP-binding protein EngB	861121	862310	HOM03D002134	ORTHO03D004454		AT2G22870	AL4G02360	CRU_004G01900	BR04G12960
	TP4G01930	tpa		862460	862870	HOM03D004144	ORTHO03D021988		AT2G22880	AL4G02370	CRU_004G01910		BR09G43980		AT4G37710	AL7G02900	CRU_007G02370	TP7G35360		BR03G56090	BR08G19110
	TP4G01940	tpa	Galactomannan galactosyltransferase 1	865781	867130	HOM03D000608	ORTHO03D001790		AT2G22900	AL4G02390	CRU_004G01930		BR09G43970		AT4G37690	AL7G02930		TP7G35340		BR03G56070
	TP4G01950	tpa	Probable amino-acid acetyltransferase NAGS2	877514	880390	HOM03D002412	ORTHO03D001287		AT2G22910	AL4G02410	CRU_004G01960				AT4G37670	AL7G03000	CRU_007G02430	TP7G35320	BR01G01240	BR03G56040
	TP4G01960	tpa		880932	881712	HOM03D010854	ORTHO03D033810		AT2G22942	AL4G02460	CRU_004G01990
	TP4G01970	tpa	methyltransferase 1	884555	890223	HOM03D000685	ORTHO03D004136					BR04G13010	BR09G43960
	TP4G01980	tpa		893475	897086	HOM03D000144	ORTHO03D000238		AT2G22950	AL4G02470	CRU_004G02040		BR09G43950		AT4G37640	AL7G03030	CRU_007G02460	TP7G35290		BR03G56010	BR08G19080
	TP4G01990	tpa	Serine carboxypeptidase-like	899496	901929	HOM03D000050	ORTHO03D133235		At2g22920, At2g22960, At2g22970, At2g22980, At2g22990, At2g23000, At2g23010	AL4G02430, AL4G02480, AL4G02490, AL4G02500, AL4G02510, AL4G02520, AL4,G02540	CRU_004G02050, CRU_004G02060, CRU_004G02070, CRU_004G02080, CRU_004G02090, CRU_004G02100, CRU_004G02110, CRU_004G02120, CRU_004G02130	BR04G13030	BR09G43990
	TP4G02000	tpa	Serine carboxypeptidase-like	905516	909270	HOM03D000050	ORTHO03D000161		At2g22920, At2g22960, At2g22970, At2g22980, At2g22990, At2g23000, At2g23010	AL4G02430, AL4G02480, AL4G02490, AL4G02500, AL4G02510, AL4G02520, AL4,G02540	CRU_004G02050, CRU_004G02060, CRU_004G02070, CRU_004G02080, CRU_004G02090, CRU_004G02100, CRU_004G02110, CRU_004G02120, CRU_004G02130	BR04G13030	BR09G43990
	TP4G02010	tpa	Anthocyanidin 3-O-glucoside 2'''-O-xylosyltransferase	910703	912058	HOM03D000032	ORTHO03D000647		AT2G22590	AL4G02060	CRU_004G01650
	TP4G02020	tpa	Serine carboxypeptidase-like	917414	922851	HOM03D000050	ORTHO03D144227		At2g22920, At2g22960, At2g22970, At2g22980, At2g22990, At2g23000, At2g23010	AL4G02430, AL4G02480, AL4G02490, AL4G02500, AL4G02510, AL4G02520, AL4,G02540	CRU_004G02050, CRU_004G02060, CRU_004G02070, CRU_004G02080, CRU_004G02090, CRU_004G02100, CRU_004G02110, CRU_004G02120, CRU_004G02130	BR04G13030	BR09G43990
	TP4G02030	tpa		928315	930100	HOM03D002046	ORTHO03D019581
	TP4G02040	tpa	Serine carboxypeptidase-like	930759	934497	HOM03D000050	ORTHO03D000161		At2g22920, At2g22960, At2g22970, At2g22980, At2g22990, At2g23000, At2g23010	AL4G02430, AL4G02480, AL4G02490, AL4G02500, AL4G02510, AL4G02520, AL4,G02540	CRU_004G02050, CRU_004G02060, CRU_004G02070, CRU_004G02080, CRU_004G02090, CRU_004G02100, CRU_004G02110, CRU_004G02120, CRU_004G02130	BR04G13030	BR09G43990
	TP4G02050	tpa	Abscisic acid-inducible protein kinase	937728	941546	HOM03D000043	ORTHO03D006395		AT2G23030	AL4G02550	CRU_004G02140	BR04G13040
	TP4G02060	tpa	Serine carboxypeptidase-like	946164	950541	HOM03D000050	ORTHO03D000161		At2g22920, At2g22960, At2g22970, At2g22980, At2g22990, At2g23000, At2g23010	AL4G02430, AL4G02480, AL4G02490, AL4G02500, AL4G02510, AL4G02520, AL4,G02540	CRU_004G02050, CRU_004G02060, CRU_004G02070, CRU_004G02080, CRU_004G02090, CRU_004G02100, CRU_004G02110, CRU_004G02120, CRU_004G02130	BR04G13030	BR09G43990
	TP4G02070	tpa	POZ domain-containing protein NPY2	959634	961340	HOM03D000097	ORTHO03D000512		AT2G23050		CRU_004G02160	BR04G13050			AT4G37590		CRU_007G02510	TP7G35260		BR03G55970	BR08G19060
	TP4G02080	tpa	Probable N-acetyltransferase HLS1-like	962337	964348	HOM03D001035	ORTHO03D001534		AT2G23060	AL4G02620	CRU_004G02170	BR04G13060			AT4G37580	AL7G03070	CRU_007G02520	TP7G35250	BR01G01270	BR03G55950	BR08G19050
	TP4G02090	tpa	kinase II subunit alpha	979942	982598	HOM03D001279	ORTHO03D000383		AT2G23070	AL4G02650	CRU_004G02180	BR04G13100	BR09G43930
	TP4G02100	tpa	kinase II subunit alpha	986378	988543	HOM03D001279	ORTHO03D000383		AT2G23070	AL4G02650	CRU_004G02180	BR04G13100	BR09G43930
	TP4G02110	tpa		988901	989875	HOM03D002312	ORTHO03D018827		AT2G23090	AL4G02670	CRU_004G02200		BR09G43920					TP7G35180
	TP4G02120	tpa		991936	994304	HOM03D006689	ORTHO03D005957		AT2G23093	AL4G02700	CRU_004G02210		BR09G43910
	TP4G02130	tpa		995652	997912	HOM03D055600	ORTHO03D181619
	TP4G02140	tpa		999463	1001023	HOM03D000319	ORTHO03D074157		AT2G23096	AL4G02710	CRU_004G02220
	TP4G02150	tpa		1004371	1004652	HOM03D004237	ORTHO03D033770		AT2G23110	AL4G02730	CRU_004G02230		BR09G43890
	TP4G02160	tpa		1005342	1005590	HOM03D004237	ORTHO03D026521		AT2G23110	AL4G02730	CRU_004G02230		BR09G43890
	TP4G02170	tpa		1009013	1009531	HOM03D007955	ORTHO03D017960
	TP4G02180	tpa		1009888	1013214	HOM03D009645	ORTHO03D036342
	TP4G02190	tpa	Lysine-rich arabinogalactan protein 17	1013933	1014836	HOM03D002899	ORTHO03D046814		AT2G23130	AL4G02740	CRU_004G02250		BR09G43880		AT4G37450	AL7G03190	CRU_007G02640	TP7G35110	BR01G01350	BR03G55850
	TP4G02200	tpa	U-box domain-containing protein 4	1015334	1018576	HOM03D000061	ORTHO03D011338		AT2G23140	AL4G02750	CRU_004G02260	BR04G13120				AL7G03220
	TP4G02210	tpa	Natural resistance-associated macrophage protein 1	1020333	1022366	HOM03D000560	ORTHO03D000429		AT2G23150	AL4G02780	CRU_004G02280		BR09G43870
	TP4G02220	tpa	3-acetic acid-amido synthetase GH3	1026181	1028498	HOM03D000226	ORTHO03D000025		AT2G23170	AL4G02800	CRU_004G02300		BR09G43860		AT4G37390	AL7G03300	CRU_007G02710	TP7G35050
	TP4G02230	tpa	P450 86B1	1039452	1040843	HOM03D000093	ORTHO03D000087		AT2G23180	AL4G02830	CRU_004G02310		BR09G43850
	TP4G02240	tpa	Tp4g02240	1862	2200	HOM03D000016	ORTHO03D062108		AT2G23210	AL4G02920	CRU_004G02360	BR04G13130	BR09G43800
	TP4G02250	tpa	epiaristolochene 1	9319	12753	HOM03D000093	ORTHO03D294169		AT2G23180	AL4G02830	CRU_004G02310		BR09G43850
	TP4G02260	tpa	Tp4g02260	13980	14303	HOM03D000016	ORTHO03D062108		AT2G23210	AL4G02920	CRU_004G02360	BR04G13130	BR09G43800
	TP4G02270	tpa		22550	26564	HOM03D000216	ORTHO03D002605			AL4G02950	CRU_004G02400		BR09G43780		AT4G37270	AL7G03420	CRU_007G02810	TP7G34930	BR01G01520
	TP4G02280	tpa	MYB	26938	27876	HOM03D000115	ORTHO03D072622		AT2G23290	AL4G02960	CRU_004G02410	BR04G13160			AT4G37260		CRU_007G02820	TP7G34920	BR01G01530	BR03G55760	BR08G18960
	TP4G02290	tpa		44495	44889	HOM03D005448	ORTHO03D150268
	TP4G02300	tpa		55057	57564	HOM03D000059	ORTHO03D007911		AT2G23300	AL4G02970	CRU_004G02420	BR04G13170			AT4G37250	AL7G03430	CRU_007G02830	TP7G34910	BR01G01550
	TP4G02310	tpa		58470	59673	HOM03D001159	ORTHO03D027795		AT2G23310	AL4G02980	CRU_004G02430							TP7G34900
	TP4G02320	tpa	WRKY	64923	66079	HOM03D000029	ORTHO03D009935		AT2G23320	AL4G02990	CRU_004G02440	BR04G13180
	TP4G02330	tpa	Tp4g02330	78453	78986	HOM03D000089	ORTHO03D027725		AT2G23340	AL4G03010	CRU_004G02450	BR04G13190				AL7G03490	CRU_007G02860	TP7G34870	BR01G01580	BR03G55740
	TP4G02340	tpa	Polyadenylate-binding protein	83523	86453	HOM03D000173	ORTHO03D000175		AT2G23350	AL4G03030	CRU_004G02470	BR04G13200	BR09G43770						BR01G01600
	TP4G02350	tpa	receptor-like protein kinase At2g23200	87051	89488	HOM03D000039	ORTHO03D149695		AT2G23200	AL4G02850	CRU_004G02320	BR04G13210	BR09G43820
	TP4G02360	tpa		96949	99031	HOM03D000094	ORTHO03D020784
	TP4G02370	tpa	Filament-like plant protein 7	101677	104943	HOM03D000920	ORTHO03D003001		AT2G23360	AL4G03050	CRU_004G02480	BR04G13220	BR09G43760
	TP4G02380	tpa		105288	107329	HOM03D003596	ORTHO03D015647		AT2G23370	AL4G03060	CRU_004G02490		BR09G43750
	TP4G02390	tpa	lysine N-methyltransferase EZ2	107905	112558	HOM03D001612	ORTHO03D011951		AT2G23380	AL4G03070	CRU_004G02500	BR04G13230
	TP4G02400	tpa	Vegetative incompatibility protein HET-E-1	113693	115288	HOM03D002320	ORTHO03D003513
	TP4G02410	tpa	Nicotinate phosphoribosyltransferase	118528	121705	HOM03D003635	ORTHO03D001767		AT2G23420	AL4G03110	CRU_004G02540		BR09G43740		AT4G36940	AL7G03530	CRU_007G02900	TP7G34830		BR03G55710
	TP4G02420	tpa		127035	127798	HOM03D000965	ORTHO03D026735		AT2G23430	AL4G03140	CRU_004G02550		BR09G43730
	TP4G02430	tpa		133170	133418	HOM03D010579	ORTHO03D027396		AT2G23440	AL4G03180	CRU_004G02560	BR04G13240	BR09G43720
	TP4G02440	tpa		138285	138635	HOM03D002966	ORTHO03D018546
	TP4G02450	tpa	associated receptor kinase-like 21	146764	149247	HOM03D000035	ORTHO03D001653		AT2G23450	AL4G03210	CRU_004G02590	BR04G13250	BR09G43710
	TP4G02460	tpa	Extra-large guanine nucleotide-binding protein 3	155467	158935	HOM03D000757	ORTHO03D000674		AT2G23460			BR04G13260
	TP4G02470	tpa	deacetylbaccatin III 10-O-acetyltransferase	160423	162907	HOM03D000087	ORTHO03D113201
	TP4G02480	tpa		164926	167316	HOM03D007235	ORTHO03D008765		AT2G23470	AL4G03230	CRU_004G02600	BR04G13270
	Syntenic blocks were found with116 genes in AtFPT genomic region (AT2G22500-AT2G23470) using Plaza (http://bioinformatics.psb.ugent.be/plaza/versions/plaza_v3_dicots/). Red indicates FPT/SCPL related genes.

## Sheet:  Data S3e
	SupplementaryData 3e. Identification of syntenic genes located in the Brassicaceae syntenic block of AtFPT/SCPL genomic region. Syntenic block (defined as Block I) of AtFPT/SCPL genomic region found in Brassica rapa chromosome 4 (BrChr.4).
									Block I						Block II
									A. thaliana	A. lyrata	C. rubella	T. parvula	B. rapa		A. thaliana	A. lyrata	C. rubella	T. parvula	B. rapa	B. rapa	B. rapa
	Gene ID	species	gene description	start	end	Plaza cluster	Plaza cluster		AtChr. 2	AlChr. 4	CrChr. 4	TpChr. 4	BrChr. 9		AtChr. 4	AlChr. 7	CrChr. 7	TpChr. 7	BrChr. 1	BrChr. 3	BrChr. 8
	BR04G12610	bra	Kidney mitochondrial carrier protein 1	9799988	9800941	HOM03D000363	ORTHO03D000881		AT2G22500	AL4G01980	CRU_004G01570	TP4G01520
	BR04G12620	bra	Calcium-dependent secretion activator 1	9807896	9808282	HOM03D009411	ORTHO03D027611		AT2G22510	AL4G01990	CRU_004G01580	TP4G01530			AT4G38080	AL7G02500	CRU_007G02010
	BR04G12630	bra	UPF0378 protein KIAA0100	9809253	9820152	HOM03D002376	ORTHO03D018070					TP4G01550
	BR04G12640	bra	MIKC	9828103	9830667	HOM03D000038	ORTHO03D008005		AT2G22540	AL4G02020	CRU_004G01620	TP4G01590	BR09G44140		AT4G37940	AL7G02660	CRU_007G02140	TP7G35100	BR01G01050		BR08G19260
	BR04G12650	bra		9835879	9838686	HOM03D001592	ORTHO03D099650		AT2G22560	AL4G02040	CRU_004G01630	TP4G01600
	BR04G12660	bra	KH domain-containing protein At4g18375	9841149	9844062	HOM03D000393	ORTHO03D012721		AT2G22600	AL4G02070	CRU_004G01660	TP4G01640
	BR04G12670	bra	UBA and UBX domain-containing protein At4g15410	9844975	9846287	HOM03D001806	ORTHO03D030292
	BR04G12680	bra	UBA and UBX domain-containing protein At4g15410	9850694	9851931	HOM03D001806	ORTHO03D030292
	BR04G12690	bra	UBA and UBX domain-containing protein At4g15410	9855724	9857755	HOM03D001806	ORTHO03D030292
	BR04G12700	bra	MADS-box protein AGL17	9867543	9870593	HOM03D000038	ORTHO03D022901		AT2G22540	AL4G02020	CRU_004G01620	TP4G01590	BR09G44140		AT4G37940	AL7G02660	CRU_007G02140	TP7G35100	BR01G01050		BR08G19260
	BR04G12710	bra	Protein BRICK 1	9872106	9872635	HOM03D007365	ORTHO03D010666		AT2G22640		CRU_004G01710		BR09G44130
	BR04G12720	bra	Protein B602L	9873735	9876842	HOM03D002957	ORTHO03D001764		AT2G22660	AL4G02100	CRU_004G01720	TP4G01680			AT4G37682	AL7G02700	CRU_007G02180	TP7G35540		BR03G56210	BR08G19220
	BR04G12730	bra	Auxin-responsive protein	9879687	9880805	HOM03D000122	ORTHO03D006492		AT2G22670	AL4G02110	CRU_004G01730	TP4G01690
	BR04G12740	bra	RING finger	9892904	9894922	HOM03D000558	ORTHO03D002423		AT2G22680			TP4G01700			AT4G37890			TP7G35530		BR03G56190
	BR04G12750	bra	Amorpha-4, 11-diene 12-monooxygenase	9901033	9902771	HOM03D000004	ORTHO03D002757		AT2G23190	AL4G02840	CRU_004G02330	TP4G01840	BR09G43830		AT4G37310	AL7G03240	CRU_007G02390	TP7G34980	BR01G01400	BR03G55800	BR08G18990
	BR04G12760	bra	Amorpha-4, 11-diene 12-monooxygenase	9905168	9906777	HOM03D000004	ORTHO03D002757		AT2G23190	AL4G02840	CRU_004G02330	TP4G01840	BR09G43830		AT4G37310	AL7G03240	CRU_007G02390	TP7G34980	BR01G01400	BR03G55800	BR08G18990
	BR04G12770	bra		9917723	9919904	HOM03D002932	ORTHO03D005069		AT2G22720	AL4G02130	CRU_004G01750	TP4G01710	BR09G44120		AT4G37860	AL7G02760		TP7G35500	BR01G01110
	BR04G12780	bra	Probable sphingolipid transporter spinster homolog	9920321	9923095	HOM03D002065	ORTHO03D000741		AT2G22730	AL4G02150	CRU_004G01760	TP4G01720
	BR04G12790	bra		9929871	9930161	HOM03D000550	ORTHO03D226735
	BR04G12800	bra	lysine-27, H4 lysine-20 and cytosine specific SUVH2	9931307	9935210	HOM03D000224	ORTHO03D001144		AT2G22740		CRU_004G01770	TP4G01730
	BR04G12810	bra		9940319	9940603	HOM03D000067	ORTHO03D311554
	BR04G12820	bra	Transcription factor bHLH18	9956639	9959591	HOM03D000647	ORTHO03D026974		AT2G22750	AL4G02170	CRU_004G01780	TP4G01740	BR09G44080		AT4G37850		CRU_007G02220	TP7G35490	BR01G01120		BR08G19200
	BR04G12830	bra		9967070	9967456	HOM03D008868	ORTHO03D019810
	BR04G12840	bra	Transcription factor bHLH19	9983015	9984343	HOM03D000647	ORTHO03D023032		AT2G22750	AL4G02170	CRU_004G01780	TP4G01740	BR09G44080		AT4G37850		CRU_007G02220	TP7G35490	BR01G01120		BR08G19200
	BR04G12850	bra	Transcription factor NAI1	10017034	10018548	HOM03D000647	ORTHO03D193059		AT2G22750	AL4G02170	CRU_004G01780	TP4G01740	BR09G44080		AT4G37850		CRU_007G02220	TP7G35490	BR01G01120		BR08G19200
	BR04G12860	bra	Tetraketide alpha-pyrone reductase 2	10023958	10029147	HOM03D000085	ORTHO03D061145
	BR04G12870	bra		10030316	10031792	HOM03D005447	ORTHO03D333701
	BR04G12880	bra	Malate dehydrogenase	10033168	10035696	HOM03D000696	ORTHO03D001141		AT2G22780	AL4G02200	CRU_004G01810	TP4G01770
	BR04G12890	bra		10045548	10046105	HOM03D002038	ORTHO03D131033		AT2G22790	AL4G02210	CRU_004G01820	TP4G01800	BR09G44010
	BR04G12900	bra	membrane protein ycf1	10047260	10048969	HOM03D001859	ORTHO03D023061		AT2G22795	AL4G02220	CRU_004G01830	TP4G01810	BR09G44000		AT4G37820		CRU_007G02250				BR08G19170
	BR04G12910	bra	Probable leucine-rich repeat receptor-like protein kinase At5g63930	10057498	10057797	HOM03D000006	ORTHO03D266165
	BR04G12920	bra	Homeobox-leucine zipper protein	10071722	10072743	HOM03D000110	ORTHO03D027771		AT2G22800	AL4G02240	CRU_004G01840	TP4G01820			AT4G37790	AL7G02810	CRU_007G02280	TP7G35440	BR01G01160	BR03G56130	BR08G19150
	BR04G12930	bra	1-aminocyclopropane-1-carboxylate synthase	10098448	10100177	HOM03D000394	ORTHO03D000088		AT2G22810	AL4G02300	CRU_004G01850	TP4G01830			AT4G37770	AL7G02840	CRU_007G02310	TP7G35420	BR01G01180		BR08G19140
	BR04G12940	bra	Squalene epoxidase 2	10110735	10113168	HOM03D000634	ORTHO03D000165		AT2G22830	AL4G02310	CRU_004G01860	TP4G01850			AT4G37760	AL7G02850	CRU_007G02320	TP7G35410	BR01G01190
	BR04G12950	bra	Putative phytosulfokines 4	10115901	10116328	HOM03D001425	ORTHO03D027542		AT2G22860	AL4G02340	CRU_004G01890	TP4G01910			AT4G37720	AL7G02890	CRU_007G02360	TP7G35370
	BR04G12960	bra	GTP-binding protein EngB	10119468	10120543	HOM03D002134	ORTHO03D004454		AT2G22870	AL4G02360	CRU_004G01900	TP4G01920
	BR04G12970	bra	BAHD acyltransferase At5g47980	10129185	10130474	HOM03D000148	ORTHO03D015023						BR09G44070
	BR04G12980	bra		10132422	10133936	HOM03D068286	ORTHO03D347896
	BR04G12990	bra		10144368	10145241	HOM03D008503	ORTHO03D035881
	BR04G13000	bra		10147320	10148205	HOM03D008503	ORTHO03D035881
	BR04G13010	bra	methyltransferase 1	10151180	10156728	HOM03D000685	ORTHO03D023463					TP4G01970	BR09G43960
	BR04G13020	bra	BAHD acyltransferase At5g47980	10160063	10161370	HOM03D000148	ORTHO03D015023						BR09G44070
	BR04G13030	bra	Serine carboxypeptidase-like	10173152	10178188	HOM03D000050	ORTHO03D000161		At2g22920, At2g22960, At2g22970, At2g22980, At2g22990, At2g23000, At2g23010	AL4G02430, AL4G02480, AL4G02490, AL4G02500, AL4G02510, AL4G02520, AL4,G02540	CRU_004G02050, CRU_004G02060, CRU_004G02070, CRU_004G02080, CRU_004G02090, CRU_004G02100, CRU_004G02110, CRU_004G02120, CRU_004G02130	TP4G01860, TP4G01870, TP4G01990, TP4G02000, TP4G02020, TP4G02040, TP4G02060	BR09G43990
	BR04G13040	bra	Abscisic acid-inducible protein kinase	10184749	10188087	HOM03D000043	ORTHO03D019186		AT2G23030	AL4G02550	CRU_004G02140	TP4G02050
	BR04G13050	bra	POZ domain-containing protein NPY2	10195222	10197113	HOM03D000097	ORTHO03D000512		AT2G23050		CRU_004G02160	TP4G02070			AT4G37590		CRU_007G02510	TP7G35260		BR03G55970	BR08G19060
	BR04G13060	bra	Probable N-acetyltransferase HLS1	10199196	10200919	HOM03D001035	ORTHO03D001534		AT2G23060	AL4G02620	CRU_004G02170	TP4G02080			AT4G37580	AL7G03070	CRU_007G02520	TP7G35250	BR01G01270	BR03G55950	BR08G19050
	BR04G13070	bra	Amyrin Synthase	10228544	10233419	HOM03D000232	ORTHO03D000090						BR09G44060
	BR04G13080	bra	epi-6-deoxocathasterone 23-monooxygenase	10235235	10237575	HOM03D000064	ORTHO03D013426						BR09G44040
	BR04G13090	bra	epi-6-deoxocathasterone 23-monooxygenase	10245941	10248926	HOM03D000064	ORTHO03D013426						BR09G44040
	BR04G13100	bra	kinase II subunit alpha	10251336	10254051	HOM03D001279	ORTHO03D000383		AT2G23070	AL4G02650	CRU_004G02180	TP4G02090	BR09G43930
	BR04G13110	bra	Splicing factor 3A subunit 1	10261398	10262048	HOM03D001712	ORTHO03D045236
	BR04G13120	bra	U-box domain-containing protein 4	10268383	10270553	HOM03D000061	ORTHO03D011338		AT2G23140	AL4G02750	CRU_004G02260	TP4G02200				AL7G03220
	BR04G13130	bra	UDP-glycosyltransferase 84B2	10273709	10275090	HOM03D000016	ORTHO03D005775		AT2G23210	AL4G02920	CRU_004G02360	TP4G02240	BR09G43800
	BR04G13140	bra		10277544	10277774	HOM03D061677	ORTHO03D307252
	BR04G13150	bra		10281932	10282192	HOM03D002053	ORTHO03D033894		AT2G23270	AL4G02940	CRU_004G02390		BR09G43790		AT4G37290	AL7G03400	CRU_007G02790	TP7G34950	BR01G01500	BR03G55770	BR08G18970
	BR04G13160	bra	Trichome differentiation protein GL1	10290669	10291547	HOM03D000115	ORTHO03D072622		AT2G23290	AL4G02960	CRU_004G02410	TP4G02280			AT4G37260		CRU_007G02820	TP7G34920	BR01G01530	BR03G55760	BR08G18960
	BR04G13170	bra	BRASSINOSTEROID INSENSITIVE 1-associated receptor kinase 1	10321694	10324227	HOM03D000059	ORTHO03D007911		AT2G23300	AL4G02970	CRU_004G02420	TP4G02300			AT4G37250	AL7G03430	CRU_007G02830	TP7G34910	BR01G01550
	BR04G13180	bra	WRKY transcription factor 15	10336494	10337630	HOM03D000029	ORTHO03D009935		AT2G23320	AL4G02990	CRU_004G02440	TP4G02320
	BR04G13190	bra	responsive transcription factor RAP2-10	10357611	10358129	HOM03D000089	ORTHO03D027725		AT2G23340	AL4G03010	CRU_004G02450	TP4G02330				AL7G03490	CRU_007G02860	TP7G34870	BR01G01580	BR03G55740
	BR04G13200	bra	Polyadenylate-binding protein	10363761	10366550	HOM03D000173	ORTHO03D000175		AT2G23350	AL4G03030	CRU_004G02470	TP4G02340	BR09G43770						BR01G01600
	BR04G13210	bra	receptor-like protein kinase At2g23200	10367963	10370437	HOM03D000039	ORTHO03D000061		AT2G23200	AL4G02850	CRU_004G02320	TP4G02350	BR09G43820
	BR04G13220	bra	Filament-like plant protein 7	10377827	10380100	HOM03D000920	ORTHO03D003001		AT2G23360	AL4G03050	CRU_004G02480	TP4G02370	BR09G43760
	BR04G13230	bra	lysine N-methyltransferase EZ2	10382346	10387277	HOM03D001612	ORTHO03D001540		AT2G23380	AL4G03070	CRU_004G02500	TP4G02390
	BR04G13240	bra		10402387	10402638	HOM03D010579	ORTHO03D027396		AT2G23440	AL4G03180	CRU_004G02560	TP4G02430	BR09G43720
	BR04G13250	bra	associated receptor kinase-like 21	10422013	10424730	HOM03D000035	ORTHO03D001653		AT2G23450	AL4G03210	CRU_004G02590	TP4G02450	BR09G43710
	BR04G13260	bra	Extra-large guanine nucleotide-binding protein 3	10430298	10433671	HOM03D000757	ORTHO03D000674		AT2G23460			TP4G02460
	BR04G13270	bra		10433772	10435902	HOM03D007235	ORTHO03D008765		AT2G23470	AL4G03230	CRU_004G02600	TP4G02480
	Syntenic blocks were found with116 genes in AtFPT genomic region (AT2G22500-AT2G23470) using Plaza (http://bioinformatics.psb.ugent.be/plaza/versions/plaza_v3_dicots/). Red indicates FPT/SCPL related genes.

## Sheet: Data S3f
	Supplementary Data 3f. Identification of syntenic genes located in the Brassicaceae syntenic block of AtFPT/SCPL genomic region. Syntenic block (defined as Block I) of AtFPT/SCPL genomic region found in Brassica rapa chromosome 9 (BrChr.9).
									Block I						Block II
									A. thaliana	A. lyrata	C. rubella	T. parvula	B. rapa		A. thaliana	A. lyrata	C. rubella	T. parvula	B. rapa	B. rapa	B. rapa
	Gene ID	species	gene description	start	end	Plaza cluster	Plaza cluster		AtChr. 2	AlChr. 4	CrChr. 4	TpChr. 4	BrChr. 4		AtChr. 4	AlChr. 7	CrChr. 7	TpChr. 7	BrChr. 1	BrChr. 3	BrChr. 8
	BR09G43710	bra	associated receptor kinase-like 21	31545265	31548512	HOM03D000035	ORTHO03D001653		AT2G23450	AL4G03210	CRU_004G02590	TP4G02450	BR04G13250
	BR09G43720	bra		31561126	31561377	HOM03D010579	ORTHO03D016059		AT2G23440	AL4G03180	CRU_004G02560	TP4G02430	BR04G13240
	BR09G43730	bra	Cyclin-dependent kinase inhibitor 1	31565117	31566081	HOM03D000965	ORTHO03D026735		AT2G23430	AL4G03140	CRU_004G02550	TP4G02420
	BR09G43740	bra	Nicotinate phosphoribosyltransferase	31569683	31572641	HOM03D003635	ORTHO03D001767		AT2G23420	AL4G03110	CRU_004G02540	TP4G02410			AT4G36940	AL7G03530	CRU_007G02900	TP7G34830		BR03G55710
	BR09G43750	bra		31573725	31575662	HOM03D003596	ORTHO03D015647		AT2G23370	AL4G03060	CRU_004G02490	TP4G02380
	BR09G43760	bra	Filament-like plant protein 7	31576042	31579008	HOM03D000920	ORTHO03D003001		AT2G23360	AL4G03050	CRU_004G02480	TP4G02370	BR04G13220
	BR09G43770	bra	Polyadenylate-binding protein	31580836	31583827	HOM03D000173	ORTHO03D000175		AT2G23350	AL4G03030	CRU_004G02470	TP4G02340	BR04G13200						BR01G01600
	BR09G43780	bra	zinc and mercury-transporting ATPase	31585152	31590402	HOM03D000216	ORTHO03D002605			AL4G02950	CRU_004G02400	TP4G02270			AT4G37270	AL7G03420	CRU_007G02810	TP7G34930	BR01G01520
	BR09G43790	bra		31594896	31595150	HOM03D002053	ORTHO03D033895		AT2G23270	AL4G02940	CRU_004G02390		BR04G13150		AT4G37290	AL7G03400	CRU_007G02790	TP7G34950	BR01G01500	BR03G55770	BR08G18970
	BR09G43800	bra	Cinnamate beta-D-glucosyltransferase	31601405	31602790	HOM03D000016	ORTHO03D005775		AT2G23210	AL4G02920	CRU_004G02360	TP4G02240	BR04G13130
	BR09G43810	bra	UDP-glycosyltransferase 84B2	31604224	31605579	HOM03D000016	ORTHO03D005775		AT2G23210	AL4G02920	CRU_004G02360	TP4G02240	BR04G13130
	BR09G43820	bra	Receptor-like protein kinase HERK 1	31606233	31608737	HOM03D000039	ORTHO03D000061		AT2G23200	AL4G02850	CRU_004G02320	TP4G02350	BR04G13210
	BR09G43830	bra	Amorpha-4, 11-diene 12-monooxygenase	31609324	31611711	HOM03D000004	ORTHO03D000013		AT2G23190	AL4G02840	CRU_004G02330	TP4G01840	BR04G12750		AT4G37310	AL7G03240	CRU_007G02390	TP7G34980	BR01G01400	BR03G55800	BR08G18990
	BR09G43840	bra	cassadiene C11-alpha-hydroxylase 2	31612481	31613614	HOM03D000004	ORTHO03D000013		AT2G23190	AL4G02840	CRU_004G02330	TP4G01840	BR04G12750		AT4G37310	AL7G03240	CRU_007G02390	TP7G34980	BR01G01400	BR03G55800	BR08G18990
	BR09G43850	bra	LUTEIN DEFICIENT 5	31615164	31616714	HOM03D000093	ORTHO03D000087		AT2G23180	AL4G02830	CRU_004G02310	TP4G02230
	BR09G43860	bra	3-acetic acid-amido synthetase GH3	31634459	31636716	HOM03D000226	ORTHO03D000025		AT2G23170	AL4G02800	CRU_004G02300	TP4G02220			AT4G37390	AL7G03300	CRU_007G02710	TP7G35050
	BR09G43870	bra	NRAMP-like transporter smf-1	31643093	31648970	HOM03D000560	ORTHO03D011338		AT2G23150	AL4G02780	CRU_004G02280	TP4G02210
	BR09G43880	bra	Lysine-rich arabinogalactan protein	31649880	31651005	HOM03D002899	ORTHO03D046814		AT2G23130	AL4G02740	CRU_004G02250	TP4G02190			AT4G37450	AL7G03190	CRU_007G02640	TP7G35110	BR01G01350	BR03G55850
	BR09G43890	bra		31659839	31660087	HOM03D004237	ORTHO03D026521		AT2G23110	AL4G02730	CRU_004G02230	TP4G02150
	BR09G43900	bra	dichloro-2,5-cyclohexadiene-1,4-diol dehydrogenase	31663891	31664759	HOM03D000124	ORTHO03D034256
	BR09G43910	bra	Molybdate-anion transporter	31668390	31670799	HOM03D006689	ORTHO03D005957		AT2G23093	AL4G02700	CRU_004G02210	TP4G02120
	BR09G43920	bra		31672979	31673676	HOM03D002312	ORTHO03D018827		AT2G23090	AL4G02670	CRU_004G02200	TP4G02110						TP7G35180
	BR09G43930	bra	kinase II subunit alpha	31674642	31677269	HOM03D001279	ORTHO03D000383		AT2G23070	AL4G02650	CRU_004G02180	TP4G02090	BR04G13100
	BR09G43940	bra		31681521	31682490	HOM03D001628	ORTHO03D140576
	BR09G43950	bra	Putative calcium-transporting ATPase 13	31687543	31692230	HOM03D000144	ORTHO03D000238		AT2G22950	AL4G02470	CRU_004G02040	TP4G01980			AT4G37640	AL7G03030	CRU_007G02460	TP7G35290		BR03G56010	BR08G19080
	BR09G43960	bra	methyltransferase 1	31695778	31701272	HOM03D000685	ORTHO03D004136					TP4G01970	BR04G13010
	BR09G43970	bra	Galactomannan galactosyltransferase 1	31709924	31711270	HOM03D000608	ORTHO03D001790		AT2G22900	AL4G02390	CRU_004G01930	TP4G01940			AT4G37690	AL7G02930		TP7G35340		BR03G56070
	BR09G43980	bra		31714821	31715237	HOM03D004144	ORTHO03D021988		AT2G22880	AL4G02370	CRU_004G01910	TP4G01930			AT4G37710	AL7G02900	CRU_007G02370	TP7G35360		BR03G56090	BR08G19110
	BR09G43990	bra	Serine carboxypeptidase-like	31716849	31721907	HOM03D000050	ORTHO03D000161		At2g22920, At2g22960, At2g22970, At2g22980, At2g22990, At2g23000, At2g23010	AL4G02430, AL4G02480, AL4G02490, AL4G02500, AL4G02510, AL4G02520, AL4,G02540	CRU_004G02050, CRU_004G02060, CRU_004G02070, CRU_004G02080, CRU_004G02090, CRU_004G02100, CRU_004G02110, CRU_004G02120, CRU_004G02130	TP4G01860, TP4G01870, TP4G01990, TP4G02000, TP4G02020, TP4G02040, TP4G02060	BR04G13030
	BR09G44000	bra		31727669	31730017	HOM03D001859	ORTHO03D023061		AT2G22795	AL4G02220	CRU_004G01830	TP4G01810	BR04G12900		AT4G37820		CRU_007G02250				BR08G19170
	BR09G44010	bra		31731431	31732327	HOM03D002038	ORTHO03D009941		AT2G22790	AL4G02210	CRU_004G01820	TP4G01800	BR04G12890
	BR09G44020	bra		31734038	31735052	HOM03D004913	ORTHO03D012943
	BR09G44030	bra	CCHC-type zinc finger protein CG3800	31740782	31741714	HOM03D002877	ORTHO03D184808					TP4G01780
	BR09G44040	bra	epi-6-deoxocathasterone 23-monooxygenase	31742349	31744403	HOM03D000064	ORTHO03D013426						BR04G13080
	BR09G44050	bra	Amorpha-4,11-diene 12-monooxygenase	31770901	31772777	HOM03D000004	ORTHO03D000408		AT2G23190	AL4G02840	CRU_004G02330	TP4G01840	BR04G12750		AT4G37310	AL7G03240	CRU_007G02390	TP7G34980	BR01G01400	BR03G55800	BR08G18990
	BR09G44060	bra	Amyrin Synthase	31786120	31790635	HOM03D000232	ORTHO03D000296						BR04G13070
	BR09G44070	bra	BAHD acyltransferase At5g47980	31794993	31796300	HOM03D000148	ORTHO03D313276						BR04G12970
	BR09G44080	bra	Transcription factor NAI1	31800045	31801637	HOM03D000647	ORTHO03D027566		AT2G22750	AL4G02170	CRU_004G01780	TP4G01740	BR04G12820		AT4G37850		CRU_007G02220	TP7G35490	BR01G01120		BR08G19200
	BR09G44090	bra	Transcription factor bHLH19	31821805	31823176	HOM03D000647	ORTHO03D013362		AT2G22750	AL4G02170	CRU_004G01780	TP4G01740	BR04G12820		AT4G37850		CRU_007G02220	TP7G35490	BR01G01120		BR08G19200
	BR09G44100	bra	Putative ion channel POLLUX-like 2	31825798	31830590	HOM03D003841	ORTHO03D019487
	BR09G44110	bra	Transcription factor bHLH18	31838427	31839968	HOM03D000647	ORTHO03D045577		AT2G22750	AL4G02170	CRU_004G01780	TP4G01740	BR04G12820		AT4G37850		CRU_007G02220	TP7G35490	BR01G01120		BR08G19200
	BR09G44120	bra		31851866	31854119	HOM03D002932	ORTHO03D005069		AT2G22720	AL4G02130	CRU_004G01750	TP4G01710	BR04G12770		AT4G37860	AL7G02760		TP7G35500	BR01G01110
	BR09G44130	bra	Protein BRICK1	31856949	31857190	HOM03D007365	ORTHO03D224490		AT2G22640		CRU_004G01710		BR04G12710
	BR09G44140	bra	MADS-box protein AGL17	31860306	31865732	HOM03D000038	ORTHO03D022901		AT2G22540	AL4G02020	CRU_004G01620	TP4G01590	BR04G12640		AT4G37940	AL7G02660	CRU_007G02140	TP7G35100	BR01G01050		BR08G19260
	Syntenic blocks were found with116 genes in AtFPT genomic region (AT2G22500-AT2G23470) using Plaza (http://bioinformatics.psb.ugent.be/plaza/versions/plaza_v3_dicots/). Red indicates FPT/SCPL related genes.
