# Supplementary material for: Characterization of a recently evolved flavonol-phenylacyltransferase gene provides signatures of natural light selection in Brassicaceae
Source: Nat Commun. 2016 Aug 22;7:12399. doi: 10.1038/ncomms12399 (PMC4996938; doi:10.1038/ncomms12399)
Supplement: Supplementary Data 4 — Identification of syntenic genes located in the intrasyntenic genomic region of AtFPT/SCPL genomic region in the Brassicaceae species. Syntenic genes of intrasyntenic block, Arabidopsis thaliana chromosome 4 (AtChr.4)(defined as Block II) of AtFPT/SCPL genomic region, were found in 2) Arabidopsis lyrata chromosome 7 (AlChr.7), 3) Capsella rubella chromosome 7 (CrChr.7), 4) Thellungiella parvula chromosome 7 (TpChr.7), 5) Brassica rapa chromosome 1 (BrChr.1), 6) Brassica rapa chromosome 3 (BrChr.3) and 7) B. rapa chromosome 8 (BrChr.8). Syntenic blocks were found with 132 genes in intrasyntenic genomic region (AT4G36940- AT4G38080) of AtFPT/SCPL region using Plaza (http://bioinformatics.psb.ugent.be/plaza/versions/plaza_v3_dicots/). Red indicates FPT/SCPL related genes. [file ncomms12399-s5.xls]

## Sheet: Data S4a
	Supplementary Data 4a. Identification of syntenic genes located in the intrasyntenic genomic region of AtFPT/SCPL genomic region in the Brassicaceae species. Intrasyntenic genes of AtFPT/SCPL genomic region found in Arabidopsis thaliana chromosome 4 (AtChr. 4).
									Block II							Block I
									A. lyrata	C. rubella	T. parvula	B. rapa	B. rapa	B. rapa		A. thaliana	A. lyrata	C. rubella	T. parvula	B. rapa	B. rapa
	Gene ID	species	gene description	start	end	Plaza cluster	Plaza cluster		AlChr. 7	CrChr. 7	TpChr. 7	BrChr. 1	BrChr. 3	BrChr. 8		AtChr. 2	AlChr. 4	CrChr. 4	TpChr. 4	BrChr. 4	BrChr. 9
	AT4G36940	ath	nicotinate phosphoribosyltransferase 1	17416938	17419883	HOM03D003635	ORTHO03D001767		AL7G03530	CRU_007G02900	TP7G34830		BR03G55710			AT2G23420	AL4G03110	CRU_004G02540	TP4G02410		BR09G43740
	AT4G36945	ath	PLC-like phosphodiesterases superfamily protein	17420098	17422047	HOM03D000828	ORTHO03D001121
	AT4G36950	ath	mitogen-activated protein kinase kinase kinase 21	17422834	17423844	HOM03D000051	ORTHO03D000921
	AT4G36960	ath	RNA-binding (RRM/RBD/RNP motifs) family protein	17427349	17429589	HOM03D000057	ORTHO03D003401
	AT4G36970	ath	Remorin family protein	17429826	17431459	HOM03D002023	ORTHO03D012609
	AT4G36980	ath	FUNCTIONS IN: molecular_function unknown; INVOLVED IN: biological_process unknown; EXPRESSED IN: 22 plant structures; EXPRESSED DURING: 13 growth stages; CONTAINS InterPro DOMAIN/s: Splicing factor	17433861	17437012	HOM03D006012	ORTHO03D005361
	AT4G36988	ath	conserved peptide upstream open reading frame 49	17440443	17440553	HOM03D026729	ORTHO03D341835
	AT4G36990	ath	heat shock factor 4	17440660	17441706	HOM03D000118	ORTHO03D005753
	AT4G37000	ath	accelerated cell death 2 (ACD2)	17442627	17443762	HOM03D005313	ORTHO03D007899
	AT4G37010	ath	centrin 2	17444315	17445380	HOM03D000053	ORTHO03D034027
	AT4G37020	ath	FUNCTIONS IN: molecular_function unknown; INVOLVED IN: biological_process unknown; LOCATED IN: cellular_component unknown; EXPRESSED IN: 22 plant structures; EXPRESSED DURING: 13 growth stages; BEST Arabidopsis thaliana protein match is: eukaryotic initiation factor 4A-III (TAIR:AT3G19760.1).	17445778	17447178	HOM03D006018	ORTHO03D007112
	AT4G37022	ath	unknown protein; FUNCTIONS IN: molecular_function unknown; INVOLVED IN: biological_process unknown; LOCATED IN: cellular_component unknown; Has 0 Blast hits to 0 proteins in 0 species (source: NCBI BLink).	17447713	17448244	HOM03D060261	ORTHO03D202751
	AT4G37030	ath	unknown protein; FUNCTIONS IN: molecular_function unknown; INVOLVED IN: biological_process unknown; LOCATED IN: endomembrane system; BEST Arabidopsis thaliana protein match is: unknown protein (TAIR:AT4G12680.1); Has 101 Blast hits to 99 proteins in 12 species: Archae - 0; Bacteria - 0; Metazoa - 0; Fungi - 0; Plants - 101; Viruses - 0; Other Eukaryotes - 0 (source: NCBI BLink).	17452150	17454629	HOM03D001281	ORTHO03D000612
	AT4G37040	ath	methionine aminopeptidase 1D	17455175	17457085	HOM03D001263	ORTHO03D008355
	AT4G37050	ath	PATATIN-like protein 4	17457261	17459642	HOM03D000185	ORTHO03D112020
	AT4G37060	ath	PATATIN-like protein 5	17461573	17463704	HOM03D000185	ORTHO03D000096
	AT4G37070	ath	Acyl transferase/acyl hydrolase/lysophospholipase superfamily protein	17464916	17467058	HOM03D000185	ORTHO03D000096
	AT4G37080	ath	Protein of unknown function	17473719	17476716	HOM03D000317	ORTHO03D001785
	AT4G37090	ath	unknown protein; FUNCTIONS IN: molecular_function unknown; INVOLVED IN: biological_process unknown; LOCATED IN: cellular_component unknown; EXPRESSED IN: 23 plant structures; EXPRESSED DURING: 13 growth stages; Has 30201 Blast hits to 17322 proteins in 780 species: Archae - 12; Bacteria - 1396; Metazoa - 17338; Fungi - 3422; Plants - 5037; Viruses - 0; Other Eukaryotes - 2996 (source: NCBI BLink).	17477338	17478559	HOM03D005841	ORTHO03D005242
	AT4G37095	ath	This gene encodes a small protein and has either evidence of transcription or purifying selection.	17478885	17479107	HOM03D033872	ORTHO03D306323
	AT4G37100	ath	Pyridoxal phosphate (PLP)-dependent transferases superfamily protein	17479173	17481863	HOM03D000925	ORTHO03D001247
	AT4G37110	ath	Zinc-finger domain of monoamine-oxidase A repressor R1	17484343	17486197	HOM03D002635	ORTHO03D073129
	AT4G37120	ath	Pre-mRNA splicing Prp18-interacting factor	17486679	17489123	HOM03D002305	ORTHO03D000997
	AT4G37130	ath	hydroxyproline-rich glycoprotein family protein	17489567	17491773	HOM03D005530	ORTHO03D006647
	AT4G37140	ath	alpha/beta-Hydrolases superfamily protein	17492243	17492728	HOM03D000183	ORTHO03D201517
	AT4G37150	ath	methyl esterase 9	17492985	17494057	HOM03D000183	ORTHO03D033609
	AT4G37160	ath	SKU5 similar 15	17494820	17497124	HOM03D000193	ORTHO03D000100
	AT4G37170	ath	Pentatricopeptide repeat (PPR) superfamily protein	17498580	17500655	HOM03D000001	ORTHO03D114320		AL7G02580	CRU_007G02080	TP7G35040
	AT4G37175	ath	pre-tRNA	17500807	17500878
	AT4G37180	ath	G2-like	17504648	17506107	HOM03D000736	ORTHO03D007058
	AT4G37190	ath	LOCATED IN: cytosol	17507155	17509512	HOM03D005502	ORTHO03D003686
	AT4G37200	ath	Thioredoxin superfamily protein	17509836	17511230	HOM03D004721	ORTHO03D006997
	AT4G37210	ath	Tetratricopeptide repeat (TPR)-like superfamily protein	17512376	17514421	HOM03D003976	ORTHO03D003818
	AT4G37220	ath	Cold acclimation protein WCOR413 family	17515106	17515969	HOM03D001797	ORTHO03D026316
	AT4G37225	ath	other RNA	17516187	17516857
	AT4G37230	ath	Photosystem II manganese-stabilising protein (PsbO) family	17516424	17517587	HOM03D002941	ORTHO03D257326
	AT4G37235	ath	Uncharacterised protein family (UPF0497)	17518052	17519671	HOM03D000504	ORTHO03D026408
	AT4G37240	ath	unknown protein; FUNCTIONS IN: molecular_function unknown; INVOLVED IN: N-terminal protein myristoylation; LOCATED IN: cellular_component unknown; EXPRESSED IN: 22 plant structures; EXPRESSED DURING: 13 growth stages; BEST Arabidopsis thaliana protein match is: unknown protein (TAIR:AT2G23690.1); Has 30201 Blast hits to 17322 proteins in 780 species: Archae - 12; Bacteria - 1396; Metazoa - 17338;…	17524546	17525052	HOM03D000818	ORTHO03D026893
	AT4G37250	ath	Leucine-rich repeat protein kinase family protein	17527789	17530191	HOM03D000059	ORTHO03D007911		AL7G03430	CRU_007G02830	TP7G34910	BR01G01550				AT2G23300	AL4G02970	CRU_004G02420	TP4G02300	BR04G13170
	AT4G37260	ath	MYB	17540602	17541564	HOM03D000115	ORTHO03D003737			CRU_007G02820	TP7G34920	BR01G01530	BR03G55760	BR08G18960		AT2G23290	AL4G02960	CRU_004G02410	TP4G02280	BR04G13160
	AT4G37270	ath	heavy metal atpase 1	17541987	17546352	HOM03D000216	ORTHO03D002605		AL7G03420	CRU_007G02810	TP7G34930	BR01G01520					AL4G02950	CRU_004G02400	TP4G02270		BR09G43780
	AT4G37280	ath	MRG family protein	17546748	17549362	HOM03D002606	ORTHO03D004206		AL7G03410	CRU_007G02800	TP7G34940	BR01G01510
	AT4G37290	ath	unknown protein; FUNCTIONS IN: molecular_function unknown; INVOLVED IN: response to karrikin; LOCATED IN: endomembrane system; EXPRESSED IN: cotyledon	17549929	17550183	HOM03D002053	ORTHO03D026700		AL7G03400	CRU_007G02790	TP7G34950	BR01G01500	BR03G55770	BR08G18970		AT2G23270	AL4G02940	CRU_004G02390		BR04G13150	BR09G43790
	AT4G37295	ath	unknown protein; FUNCTIONS IN: molecular_function unknown; INVOLVED IN: biological_process unknown; LOCATED IN: endomembrane system; EXPRESSED IN: stem	17553628	17553888	HOM03D010312	ORTHO03D033929		AL7G03390	CRU_007G02780	TP7G34960	BR01G01490	BR03G55780	BR08G18980
	AT4G37300	ath	maternal effect embryo arrest 59	17554805	17555498	HOM03D003087	ORTHO03D007116		AL7G03380	CRU_007G02770	TP7G34970	BR01G01480	BR03G55790
	AT4G37310	ath	cytochrome P450	17556152	17558833	HOM03D000004	ORTHO03D000013		AL7G03240	CRU_007G02390	TP7G34980	BR01G01400	BR03G55800	BR08G18990		AT2G23190	AL4G02840	CRU_004G02330	TP4G01840	BR04G12750	BR09G43830
	AT4G37320	ath	cytochrome P450	17559742	17561690	HOM03D000004	ORTHO03D000013		AL7G03240	CRU_007G02390	TP7G34980	BR01G01400	BR03G55800	BR08G18990		AT2G23190	AL4G02840	CRU_004G02330	TP4G01840	BR04G12750	BR09G43830
	AT4G37330	ath	cytochrome P450	17562547	17564569	HOM03D000004	ORTHO03D000013		AL7G03240	CRU_007G02390	TP7G34980	BR01G01400	BR03G55800	BR08G18990		AT2G23190	AL4G02840	CRU_004G02330	TP4G01840	BR04G12750	BR09G43830
	AT4G37340	ath	cytochrome P450	17564953	17566706	HOM03D000004	ORTHO03D000013		AL7G03240	CRU_007G02390	TP7G34980	BR01G01400	BR03G55800	BR08G18990		AT2G23190	AL4G02840	CRU_004G02330	TP4G01840	BR04G12750	BR09G43830
	AT4G37360	ath	cytochrome P450	17567124	17568858	HOM03D000004	ORTHO03D000013		AL7G03240	CRU_007G02390	TP7G34980	BR01G01400	BR03G55800	BR08G18990		AT2G23190	AL4G02840	CRU_004G02330	TP4G01840	BR04G12750	BR09G43830
	AT4G37370	ath	cytochrome P450	17569971	17571678	HOM03D000004	ORTHO03D000013		AL7G03240	CRU_007G02390	TP7G34980	BR01G01400	BR03G55800	BR08G18990		AT2G23190	AL4G02840	CRU_004G02330	TP4G01840	BR04G12750	BR09G43830
	AT4G37380	ath	Tetratricopeptide repeat (TPR)-like superfamily protein	17572040	17573938	HOM03D000001	ORTHO03D012598		AL7G02580	CRU_007G02080	TP7G35040
	AT4G37390	ath	Auxin-responsive GH3 family protein	17579722	17581768	HOM03D000226	ORTHO03D000025		AL7G03300	CRU_007G02710	TP7G35050					AT2G23170	AL4G02800	CRU_004G02300	TP4G02220		BR09G43860
	AT4G37400	ath	cytochrome P450	17584096	17586197	HOM03D000004	ORTHO03D000013		AL7G03240	CRU_007G02390	TP7G34980	BR01G01400	BR03G55800	BR08G18990		AT2G23190	AL4G02840	CRU_004G02330	TP4G01840	BR04G12750	BR09G43830
	AT4G37409	ath	unknown protein; FUNCTIONS IN: molecular_function unknown; INVOLVED IN: biological_process unknown; LOCATED IN: cellular_component unknown; Has 30201 Blast hits to 17322 proteins in 780 species: Archae - 12; Bacteria - 1396; Metazoa - 17338; Fungi - 3422; Plants - 5037; Viruses - 0; Other Eukaryotes - 2996 (source: NCBI BLink).	17591379	17592395	HOM03D074571	ORTHO03D196775
	AT4G37410	ath	cytochrome P450	17590848	17592780	HOM03D000004	ORTHO03D000013		AL7G03240	CRU_007G02390	TP7G34980	BR01G01400	BR03G55800	BR08G18990		AT2G23190	AL4G02840	CRU_004G02330	TP4G01840	BR04G12750	BR09G43830
	AT4G37420	ath	Domain of unknown function (DUF23)	17593123	17594889	HOM03D001048	ORTHO03D005733		AL7G03250	CRU_007G02680	TP7G35080	BR01G01420
	AT4G37430	ath	cytochrome P450	17597242	17598829	HOM03D000004	ORTHO03D000013		AL7G03240	CRU_007G02390	TP7G34980	BR01G01400	BR03G55800	BR08G18990		AT2G23190	AL4G02840	CRU_004G02330	TP4G01840	BR04G12750	BR09G43830
	AT4G37432	ath	other RNA	17597179	17598690
	AT4G37440	ath	unknown protein; BEST Arabidopsis thaliana protein match is: unknown protein (TAIR:AT3G50040.1); Has 220 Blast hits to 205 proteins in 55 species: Archae - 0; Bacteria - 15; Metazoa - 50; Fungi - 11; Plants - 76; Viruses - 3; Other Eukaryotes - 65 (source: NCBI BLink).	17601647	17603846	HOM03D002071	ORTHO03D020451		AL7G03210	CRU_007G02660	TP7G34840	BR01G01380		BR08G19020
	AT4G37445	ath	BEST Arabidopsis thaliana protein match is: Calcium-binding EF hand family protein (TAIR:AT1G64850.1); Has 30201 Blast hits to 17322 proteins in 780 species: Archae - 12; Bacteria - 1396; Metazoa - 17338; Fungi - 3422; Plants - 5037; Viruses - 0; Other Eukaryotes - 2996 (source: NCBI BLink).	17604144	17604918	HOM03D005951	ORTHO03D010743		AL7G03200	CRU_007G02650	TP7G35140	BR01G01360	BR03G55830
	AT4G37450	ath	arabinogalactan protein 18	17605926	17606734	HOM03D002899	ORTHO03D034424		AL7G03190	CRU_007G02640	TP7G35110	BR01G01350	BR03G55850			AT2G23130	AL4G02740	CRU_004G02250	TP4G02190		BR09G43880
	AT4G37460	ath	Tetratricopeptide repeat (TPR)-like superfamily protein	17608623	17615534	HOM03D004176	ORTHO03D004984		AL7G03180	CRU_007G02630	TP7G35120	BR01G01340	BR03G55870
	AT4G37470	ath	alpha/beta-Hydrolases superfamily protein	17617045	17618363	HOM03D000751	ORTHO03D003246		AL7G03170	CRU_007G02620	TP7G35150		BR03G55880	BR08G19030
	AT4G37480	ath	Chaperone DnaJ-domain superfamily protein	17619261	17621596	HOM03D005525	ORTHO03D008475		AL7G03160	CRU_007G02610	TP7G35160			BR08G19040
	AT4G37483	ath	This gene encodes a small protein and has either evidence of transcription or purifying selection.	17621593	17621820	HOM03D055534	ORTHO03D263438
	AT4G37490	ath	CYCLIN B1;1	17622129	17624208	HOM03D000175	ORTHO03D115376		AL7G03150	CRU_007G02600	TP7G35170	BR01G01330
	AT4G37500	ath	Aldehyde oxidase/xanthine dehydrogenase	17625388	17625915	HOM03D000693	ORTHO03D271229
	AT4G37510	ath	Ribonuclease III family protein	17626259	17628854	HOM03D004975	ORTHO03D004652		AL7G02980	CRU_007G02590	TP7G35190	BR01G01320	BR03G55910
	AT4G37520	ath	Peroxidase superfamily protein	17631704	17633060	HOM03D000014	ORTHO03D001195		AL7G03110	CRU_007G02550	TP7G35200	BR01G01310	BR03G55920
	AT4G37530	ath	Peroxidase superfamily protein	17634786	17636082	HOM03D000014	ORTHO03D001195		AL7G03110	CRU_007G02550	TP7G35200	BR01G01310	BR03G55920
	AT4G37540	ath	LOB domain-containing protein 39	17639649	17640509	HOM03D000628	ORTHO03D022703		AL7G03100	CRU_007G02540	TP7G35220	BR01G01300	BR03G55930
	AT4G37550	ath	Acetamidase/Formamidase family protein	17643684	17645729	HOM03D003829	ORTHO03D003390		AL7G03090	CRU_007G02190	TP7G35230	BR01G01280
	AT4G37553	ath	Potential natural antisense gene	17644898	17649055
	AT4G37560	ath	Acetamidase/Formamidase family protein	17646489	17648457	HOM03D003829	ORTHO03D003390		AL7G03090	CRU_007G02190	TP7G35230	BR01G01280
	AT4G37570	ath	transposable element gene	17655173	17656557
	AT4G37580	ath	Acyl-CoA N-acyltransferases (NAT) superfamily protein	17658932	17660564	HOM03D001035	ORTHO03D001534		AL7G03070	CRU_007G02520	TP7G35250	BR01G01270	BR03G55950	BR08G19050		AT2G23060	AL4G02620	CRU_004G02170	TP4G02080	BR04G13060
	AT4G37590	ath	Phototropic-responsive NPH3 family protein	17663080	17665299	HOM03D000097	ORTHO03D000512			CRU_007G02510	TP7G35260		BR03G55970	BR08G19060		AT2G23050		CRU_004G02160	TP4G02070	BR04G13050
	AT4G37608	ath	unknown protein; FUNCTIONS IN: molecular_function unknown; INVOLVED IN: biological_process unknown; LOCATED IN: cellular_component unknown; Has 22 Blast hits to 22 proteins in 10 species: Archae - 0; Bacteria - 0; Metazoa - 0; Fungi - 0; Plants - 22; Viruses - 0; Other Eukaryotes - 0 (source: NCBI BLink).	17669825	17670429	HOM03D007326	ORTHO03D010755		AL7G03060	CRU_007G02500			BR03G55980	BR08G19070		AT2G23040		CRU_004G02150
	AT4G37610	ath	BTB and TAZ domain protein 5	17670606	17671992	HOM03D001155	ORTHO03D115503		AL7G03050	CRU_007G02480	TP7G35270	BR01G01260	BR03G55990
	AT4G37620	ath	transposable element gene	17674191	17674589
	AT4G37630	ath	cyclin d5;1	17679497	17680788	HOM03D000214	ORTHO03D009293		AL7G03040	CRU_007G02470	TP7G35280		BR03G56000
	AT4G37640	ath	calcium ATPase 2	17683225	17686808	HOM03D000144	ORTHO03D000238		AL7G03030	CRU_007G02460	TP7G35290		BR03G56010	BR08G19080		AT2G22950	AL4G02470	CRU_004G02040	TP4G01980		BR09G43950
	AT4G37650	ath	GRAS family transcription factor	17691871	17693466	HOM03D000045	ORTHO03D001628		AL7G03020	CRU_007G02450	TP7G35300	BR01G01250	BR03G56020	BR08G19090
	AT4G37660	ath	Ribosomal protein L12/ ATP-dependent Clp protease adaptor protein ClpS family protein	17695543	17696046	HOM03D000938	ORTHO03D010376		AL7G03010	CRU_007G02440	TP7G35310		BR03G56030	BR08G19100
	AT4G37670	ath	N-acetyl-l-glutamate synthase 2	17696179	17698836	HOM03D002412	ORTHO03D001287		AL7G03000	CRU_007G02430	TP7G35320	BR01G01240	BR03G56040			AT2G22910	AL4G02410	CRU_004G01960	TP4G01950
	AT4G37680	ath	heptahelical protein 4	17701231	17702568	HOM03D000831	ORTHO03D000938		AL7G02990	CRU_007G02420	TP7G35330	BR01G01230	BR03G56060
	AT4G37682	ath	Protein of unknown function (DUF1399)	17703461	17703844	HOM03D002957	ORTHO03D265109		AL7G02700	CRU_007G02180	TP7G35540		BR03G56210	BR08G19220		AT2G22660	AL4G02100	CRU_004G01720	TP4G01680	BR04G12720
	AT4G37685	ath	unknown protein	17705049	17706089	HOM03D094198	ORTHO03D144821
	AT4G37690	ath	Galactosyl transferase GMA12/MNN10 family protein	17708303	17709601	HOM03D000608	ORTHO03D001790		AL7G02930		TP7G35340		BR03G56070			AT2G22900	AL4G02390	CRU_004G01930	TP4G01940		BR09G43970
	AT4G37700	ath	unknown protein; Has 64 Blast hits to 64 proteins in 11 species: Archae - 0; Bacteria - 0; Metazoa - 0; Fungi - 0; Plants - 64; Viruses - 0; Other Eukaryotes - 0 (source: NCBI BLink).	17710387	17710833	HOM03D011484	ORTHO03D026393		AL7G02920	CRU_007G02380	TP7G35350		BR03G56080
	AT4G37705	ath	transposable element gene	17712564	17716691
	AT4G37710	ath	VQ motif-containing protein	17718234	17718605	HOM03D004144	ORTHO03D023174		AL7G02900	CRU_007G02370	TP7G35360		BR03G56090	BR08G19110		AT2G22880	AL4G02370	CRU_004G01910	TP4G01930		BR09G43980
	AT4G37720	ath	phytosulfokine 6 precursor	17718961	17719318	HOM03D001425	ORTHO03D034193		AL7G02890	CRU_007G02360	TP7G35370					AT2G22860	AL4G02340	CRU_004G01890	TP4G01910	BR04G12950
	AT4G37730	ath	bZIP	17723800	17724717	HOM03D000255	ORTHO03D023116		AL7G02880	CRU_007G02350	TP7G35380	BR01G01220	BR03G56100			AT2G22850	AL4G02330	CRU_004G01880	TP4G01890
	AT4G37740	ath	growth-regulating factor 2	17725533	17727609	HOM03D000374	ORTHO03D069048		AL7G02870	CRU_007G02340	TP7G35390	BR01G01210	BR03G56110			AT2G22840	AL4G02320	CRU_004G01870	TP4G01880
	AT4G37750	ath	Integrase-type DNA-binding superfamily protein	17739782	17742189	HOM03D000142	ORTHO03D009154		AL7G02860	CRU_007G02330	TP7G34850	BR01G01200	BR03G55720	BR08G19130
	AT4G37760	ath	squalene epoxidase 3	17744085	17746426	HOM03D000634	ORTHO03D000165		AL7G02850	CRU_007G02320	TP7G35410	BR01G01190				AT2G22830	AL4G02310	CRU_004G01860	TP4G01850	BR04G12940
	AT4G37770	ath	1-amino-cyclopropane-1-carboxylate synthase 8	17752222	17753925	HOM03D000394	ORTHO03D000088		AL7G02840	CRU_007G02310	TP7G35420	BR01G01180		BR08G19140		AT2G22810	AL4G02300	CRU_004G01850	TP4G01830	BR04G12930
	AT4G37780	ath	Myb-like transcription factor	17758404	17759526	HOM03D000008	ORTHO03D027472		AL7G02830	CRU_007G02300	TP7G35430	BR01G01170
	AT4G37790	ath	Homeobox-leucine zipper protein family	17768241	17769272	HOM03D000110	ORTHO03D005286		AL7G02810	CRU_007G02280	TP7G35440	BR01G01160	BR03G56130	BR08G19150		AT2G22800	AL4G02240	CRU_004G01840	TP4G01820	BR04G12920
	AT4G37800	ath	xyloglucan endotransglucosylase/hydrolase 7	17775703	17777372	HOM03D000082	ORTHO03D001926		AL7G02800	CRU_007G02270	TP7G35450		BR03G56150
	AT4G37810	ath	unknown protein; FUNCTIONS IN: molecular_function unknown; INVOLVED IN: biological_process unknown; LOCATED IN: endomembrane system; BEST Arabidopsis thaliana protein match is: unknown protein (TAIR:AT5G10310.1); Has 149 Blast hits to 149 proteins in 15 species: Archae - 0; Bacteria - 0; Metazoa - 0; Fungi - 0; Plants - 149; Viruses - 0; Other Eukaryotes - 0 (source: NCBI BLink).	17780970	17781544	HOM03D000803	ORTHO03D008385		AL7G02790	CRU_007G02260	TP7G35460	BR01G01150		BR08G19160
	AT4G37820	ath	unknown protein; BEST Arabidopsis thaliana protein match is: unknown protein (TAIR:AT2G22795.1); Has 433572 Blast hits to 177005 proteins in 4263 species: Archae - 2016; Bacteria - 67591; Metazoa - 157995; Fungi - 49745; Plants - 22011; Viruses - 2192; Other Eukaryotes - 132022 (source: NCBI BLink).	17785692	17787290	HOM03D001859	ORTHO03D080285			CRU_007G02250				BR08G19170		AT2G22795	AL4G02220	CRU_004G01830	TP4G01810	BR04G12900	BR09G44000
	AT4G37830	ath	cytochrome c oxidase-related	17787672	17788762	HOM03D004699	ORTHO03D006849		AL7G02780	CRU_007G02240	TP7G35470	BR01G01140		BR08G19180
	AT4G37840	ath	hexokinase-like 3	17790147	17792198	HOM03D000642	ORTHO03D019526		AL7G02770	CRU_007G02230	TP7G35480	BR01G01130		BR08G19190
	AT4G37850	ath	basic helix-loop-helix (bHLH) DNA-binding superfamily protein	17796362	17797647	HOM03D000647	ORTHO03D012843			CRU_007G02220	TP7G35490	BR01G01120		BR08G19200		AT2G22750	AL4G02170	CRU_004G01780	TP4G01740	BR04G12820	BR09G44080
	AT4G37860	ath	SPT2 chromatin protein	17800589	17801907	HOM03D002932	ORTHO03D034351		AL7G02760		TP7G35500	BR01G01110				AT2G22720	AL4G02130	CRU_004G01750	TP4G01710	BR04G12770	BR09G44120
	AT4G37870	ath	phosphoenolpyruvate carboxykinase 1	17802974	17806332	HOM03D001471	ORTHO03D005588		AL7G02750	CRU_007G02210	TP7G35510	BR01G01100	BR03G56160
	AT4G37880	ath	LisH/CRA/RING-U-box domains-containing protein	17810183	17811349	HOM03D002676	ORTHO03D013453		AL7G02740	CRU_007G02200	TP7G35520	BR01G01090		BR08G19210		AT2G22690	AL4G02120	CRU_004G01740
	AT4G37890	ath	Zinc finger (C3HC4-type RING finger) family protein	17812812	17815031	HOM03D000558	ORTHO03D002423									AT2G22680			TP4G01700	BR04G12740
	AT4G37895	ath	Potential natural antisense gene	17813545	17815178
	AT4G37900	ath	Protein of unknown function (duplicated DUF1399)	17821737	17824445	HOM03D002957	ORTHO03D001764		AL7G02700	CRU_007G02180	TP7G35540		BR03G56210	BR08G19220		AT2G22660	AL4G02100	CRU_004G01720	TP4G01680	BR04G12720
	AT4G37910	ath	mitochondrial heat shock protein 70-1	17825368	17828099	HOM03D000103	ORTHO03D000199		AL7G02690	CRU_007G02170	TP7G35550	BR01G01080		BR08G19230
	AT4G37920	ath	unknown protein; FUNCTIONS IN: molecular_function unknown; INVOLVED IN: biological_process unknown; LOCATED IN: chloroplast thylakoid membrane	17828538	17830317	HOM03D001385	ORTHO03D008072		AL7G02680	CRU_007G02160	TP7G35560	BR01G01070
	AT4G37925	ath	subunit NDH-M of NAD(P)H:plastoquinone dehydrogenase complex	17830748	17831485	HOM03D007297	ORTHO03D010380				TP7G35570			BR08G19240
	AT4G37930	ath	serine transhydroxymethyltransferase 1	17831891	17834742	HOM03D000445	ORTHO03D000453		AL7G02670	CRU_007G02150	TP7G35580	BR01G01060		BR08G19250
	AT4G37940	ath	AGAMOUS-like 21	17835695	17838621	HOM03D000038	ORTHO03D023107		AL7G02660	CRU_007G02140	TP7G35100	BR01G01050		BR08G19260		AT2G22540	AL4G02020	CRU_004G01620	TP4G01590	BR04G12640	BR09G44140
	AT4G37950	ath	Rhamnogalacturonate lyase family protein	17844792	17849156	HOM03D000531	ORTHO03D000071		AL7G02560	CRU_007G02060	TP7G35600					AT2G22620	AL4G02080	CRU_004G01690	TP4G01660
	AT4G37970	ath	cinnamyl alcohol dehydrogenase 6	17849672	17852145	HOM03D000203	ORTHO03D000099		AL7G02600	CRU_007G02100	TP7G35610
	AT4G37980	ath	elicitor-activated gene 3-1	17852670	17854302	HOM03D000203	ORTHO03D000099		AL7G02600	CRU_007G02100	TP7G35610
	AT4G37990	ath	elicitor-activated gene 3-2	17855964	17857388	HOM03D000203	ORTHO03D000099		AL7G02600	CRU_007G02100	TP7G35610
	AT4G38000	ath	DOF zinc finger protein 1	17858436	17859176	HOM03D000095	ORTHO03D027789		AL7G02590	CRU_007G02090	TP7G35640
	AT4G38010	ath	Pentatricopeptide repeat (PPR-like) superfamily protein	17859582	17861261	HOM03D000001	ORTHO03D014490		AL7G02580	CRU_007G02080	TP7G35040
	AT4G38020	ath	tRNA/rRNA methyltransferase (SpoU) family protein	17861568	17863010	HOM03D006820	ORTHO03D009009		AL7G02570	CRU_007G02070	TP7G35660
	AT4G38030	ath	Rhamnogalacturonate lyase family protein	17863206	17866730	HOM03D000531	ORTHO03D000071		AL7G02560	CRU_007G02060	TP7G35600					AT2G22620	AL4G02080	CRU_004G01690	TP4G01660
	AT4G38040	ath	Exostosin family protein	17867501	17869131	HOM03D000191	ORTHO03D010738		AL7G02550	CRU_007G02050	TP7G35680
	AT4G38050	ath	Xanthine/uracil permease family protein	17869529	17872461	HOM03D000289	ORTHO03D010541		AL7G02540	CRU_007G02040	TP7G35690
	AT4G38052	ath	This gene encodes a small protein and has either evidence of transcription or purifying selection.	17872740	17872853	HOM03D095020	ORTHO03D223802
	AT4G38060	ath	unknown protein	17873709	17874379	HOM03D002577	ORTHO03D022766		AL7G02530	CRU_007G02030	TP7G35700
	AT4G38070	ath	basic helix-loop-helix (bHLH) DNA-binding superfamily protein	17876535	17882569	HOM03D003336	ORTHO03D011133			CRU_007G02020	TP7G35710
	AT4G38080	ath	hydroxyproline-rich glycoprotein family protein	17883012	17883398	HOM03D009411	ORTHO03D034262		AL7G02500	CRU_007G02010						AT2G22510	AL4G01990	CRU_004G01580	TP4G01530	BR04G12620
	Syntenic blocks were found with132 genes in intrasyntenic genomic region (AT4G36940-AT4G38080) of AtFPT/SCPL region using Plaza (http://bioinformatics.psb.ugent.be/plaza/versions/plaza_v3_dicots/). Red indicates FPT/SCPL related genes.

## Sheet: Data S4b
	Supplementary Data 4b. Identification of syntenic genes located in the intrasyntenic genomic region of AtFPT/SCPL genomic region in the Brassicaceae species. Intrasyntenic genes of AtFPT/SCPL genomic region found in Arabidopsis lyrata chromosome 7 (AlChr.7).
									Block II							Block I
									A. thaliana	C. rubella	T. parvula	B. rapa	B. rapa	B. rapa		A. thaliana	A. lyrata	C. rubella	T. parvula	B. rapa	B. rapa
	Gene ID	species	gene description	start	end	Plaza cluster	Plaza cluster		AtChr. 4	CrChr. 7	TpChr. 7	BrChr. 1	BrChr. 3	BrChr. 8		AtChr. 2	AlChr. 4	CrChr. 4	TpChr. 4	BrChr. 4	BrChr. 9
	AL7G02500	aly		949559	949951	HOM03D009411	ORTHO03D034262		AT4G38080	CRU_007G02010						AT2G22510	AL4G01990	CRU_004G01580	TP4G01530	BR04G12620
	AL7G02510	aly	Transcription factor bHLH131	950388	951271	HOM03D000574	ORTHO03D011780
	AL7G02520	aly		951717	952355	HOM03D008526	ORTHO03D045243				TP7G35720
	AL7G02530	aly		958573	958971	HOM03D002577	ORTHO03D022766		AT4G38060	CRU_007G02030	TP7G35700
	AL7G02540	aly	Nucleobase-ascorbate transporter 12	960562	963518	HOM03D000289	ORTHO03D010541		AT4G38050	CRU_007G02040	TP7G35690
	AL7G02550	aly	Xylogalacturonan beta-1,3-xylosyltransferase	963815	965659	HOM03D000191	ORTHO03D010738		AT4G38040	CRU_007G02050	TP7G35680
	AL7G02560	aly	Rhamnogalacturonate lyase B	967568	971607	HOM03D000531	ORTHO03D000071		AT4G37950	CRU_007G02060	TP7G35600					AT2G22620	AL4G02080	CRU_004G01690	TP4G01660
	AL7G02570	aly	methyltransferase RlmB	971803	973244	HOM03D006820	ORTHO03D009009		AT4G38020	CRU_007G02070	TP7G35660
	AL7G02580	aly	Putative pentatricopeptide repeat-containing protein At1g69350	973553	975232	HOM03D000001	ORTHO03D014490		AT4G37170	CRU_007G02080	TP7G35040
	AL7G02590	aly	Dof	975602	976342	HOM03D000095	ORTHO03D027789		AT4G38000	CRU_007G02090	TP7G35640
	AL7G02600	aly	Cinnamyl alcohol dehydrogenase	977810	979731	HOM03D000203	ORTHO03D000099		AT4G37970	CRU_007G02100	TP7G35610
	AL7G02610	aly		981163	981665	HOM03D016542	ORTHO03D282820
	AL7G02620	aly	Cinnamyl alcohol dehydrogenase	982144	983882	HOM03D000203	ORTHO03D000099		AT4G37970	CRU_007G02100	TP7G35610
	AL7G02630	aly	Cinnamyl alcohol dehydrogenase	985146	987491	HOM03D000203	ORTHO03D000099		AT4G37970	CRU_007G02100	TP7G35610
	AL7G02640	aly	Rhamnogalacturonate lyase B	988023	992941	HOM03D000531	ORTHO03D000071		AT4G37950	CRU_007G02060	TP7G35600					AT2G22620	AL4G02080	CRU_004G01690	TP4G01660
	AL7G02650	aly		1000265	1001520	HOM03D120787	ORTHO03D240219
	AL7G02660	aly	MADS-box protein AGL21	1001586	1004757	HOM03D000038	ORTHO03D023107		AT4G37940	CRU_007G02140	TP7G35100	BR01G01050		BR08G19260		AT2G22540	AL4G02020	CRU_004G01620	TP4G01590	BR04G12640	BR09G44140
	AL7G02670	aly	Serine hydroxymethyltransferase	1005658	1008578	HOM03D000445	ORTHO03D000453		AT4G37930	CRU_007G02150	TP7G35580	BR01G01060		BR08G19250
	AL7G02680	aly	oxidoreductase subunit M	1009009	1013427	HOM03D001385	ORTHO03D008072		AT4G37920	CRU_007G02160	TP7G35560	BR01G01070
	AL7G02690	aly	protein DnaK	1013867	1016636	HOM03D000103	ORTHO03D000199		AT4G37910	CRU_007G02170	TP7G35550	BR01G01080		BR08G19230
	AL7G02700	aly		1017560	1020279	HOM03D002957	ORTHO03D001764		AT4G37682	CRU_007G02180	TP7G35540		BR03G56210	BR08G19220		AT2G22660	AL4G02100	CRU_004G01720	TP4G01680	BR04G12720
	AL7G02710	aly	Putative F-box/kelch-repeat protein At3g24610	1020752	1021657	HOM03D000190	ORTHO03D139891			CRU_007G02400
	AL7G02720	aly		1029227	1029698	HOM03D084349	ORTHO03D282949
	AL7G02730	aly	F-box/kelch-repeat protein	1036090	1038849	HOM03D000190	ORTHO03D019429			CRU_007G02400
	AL7G02740	aly	RMD5 homolog A	1044210	1045370	HOM03D002676	ORTHO03D013453		AT4G37880	CRU_007G02200	TP7G35520	BR01G01090		BR08G19210		AT2G22690	AL4G02120	CRU_004G01740
	AL7G02750	aly	Phosphoenolpyruvate carboxykinase	1049699	1053112	HOM03D001471	ORTHO03D005588		AT4G37870	CRU_007G02210	TP7G35510	BR01G01100	BR03G56160
	AL7G02760	aly		1054010	1055425	HOM03D002932	ORTHO03D034351		AT4G37860		TP7G35500	BR01G01110				AT2G22720	AL4G02130	CRU_004G01750	TP4G01710	BR04G12770	BR09G44120
	AL7G02770	aly	Probable hexokinase-like 2 protein	1055965	1058062	HOM03D000642	ORTHO03D019526		AT4G37840	CRU_007G02230	TP7G35480	BR01G01130		BR08G19190
	AL7G02780	aly	oxidase subunit 6A	1058889	1060001	HOM03D004699	ORTHO03D006849		AT4G37830	CRU_007G02240	TP7G35470	BR01G01140		BR08G19180
	AL7G02790	aly	PATTERNING FACTOR-like protein 2	1066071	1066633	HOM03D000803	ORTHO03D008385		AT4G37810	CRU_007G02260	TP7G35460	BR01G01150		BR08G19160
	AL7G02800	aly	Xyloglucan endotransglucosylase/hydrolase protein	1069921	1071414	HOM03D000082	ORTHO03D001926		AT4G37800	CRU_007G02270	TP7G35450		BR03G56150
	AL7G02810	aly	zipper protein HAT22	1083757	1084797	HOM03D000110	ORTHO03D005286		AT4G37790	CRU_007G02280	TP7G35440	BR01G01160	BR03G56130	BR08G19150		AT2G22800	AL4G02240	CRU_004G01840	TP4G01820	BR04G12920
	AL7G02820	aly		1092599	1092766	HOM03D076275	ORTHO03D334787
	AL7G02830	aly	Trichome differentiation protein GL1	1094651	1095770	HOM03D000008	ORTHO03D027472		AT4G37780	CRU_007G02300	TP7G35430	BR01G01170
	AL7G02840	aly	1-aminocyclopropane-1-carboxylate synthase	1101238	1102928	HOM03D000394	ORTHO03D000088		AT4G37770	CRU_007G02310	TP7G35420	BR01G01180		BR08G19140		AT2G22810	AL4G02300	CRU_004G01850	TP4G01830	BR04G12930
	AL7G02850	aly	Squalene epoxidase 2	1109462	1111890	HOM03D000634	ORTHO03D000165		AT4G37760	CRU_007G02320	TP7G35410	BR01G01190				AT2G22830	AL4G02310	CRU_004G01860	TP4G01850	BR04G12940
	AL7G02860	aly	AP2-like ethylene-responsive transcription factor ANT	1113618	1116052	HOM03D000142	ORTHO03D009154		AT4G37750	CRU_007G02330	TP7G34850	BR01G01200	BR03G55720	BR08G19130
	AL7G02870	aly	Growth-regulating factor 2	1134058	1136210	HOM03D000374	ORTHO03D107832		AT4G37740	CRU_007G02340	TP7G35390	BR01G01210	BR03G56110			AT2G22840	AL4G02320	CRU_004G01870	TP4G01880
	AL7G02880	aly	ABSCISIC ACID-INSENSITIVE 5-like protein	1137734	1139439	HOM03D000255	ORTHO03D023116		AT4G37730	CRU_007G02350	TP7G35380	BR01G01220	BR03G56100			AT2G22850	AL4G02330	CRU_004G01880	TP4G01890
	AL7G02890	aly	Putative phytosulfokines 4	1144138	1144507	HOM03D001425	ORTHO03D034193		AT4G37720	CRU_007G02360	TP7G35370					AT2G22860	AL4G02340	CRU_004G01890	TP4G01910	BR04G12950
	AL7G02900	aly		1144840	1145217	HOM03D004144	ORTHO03D023174		AT4G37710	CRU_007G02370	TP7G35360		BR03G56090	BR08G19110		AT2G22880	AL4G02370	CRU_004G01910	TP4G01930		BR09G43980
	AL7G02910	aly		1148041	1148205	HOM03D022035	ORTHO03D063693
	AL7G02920	aly		1148511	1150215	HOM03D011484	ORTHO03D026393		AT4G37700	CRU_007G02380	TP7G35350		BR03G56080
	AL7G02930	aly	Galactomannan galactosyltransferase 1	1150959	1152269	HOM03D000608	ORTHO03D001790		AT4G37690		TP7G35340		BR03G56070			AT2G22900	AL4G02390	CRU_004G01930	TP4G01940		BR09G43970
	AL7G02940	aly	Cytoplasmic tRNA 2-thiolation protein 1	1152985	1153945	HOM03D003484	ORTHO03D278094
	AL7G02950	aly	threonine-protein kinase TIO	1159455	1161504	HOM03D002917	ORTHO03D340400
	AL7G02960	aly	Alpha-1,3-mannosyl-glycoprotein 2-beta-N-acetylglucosaminyltransferase	1162682	1165563	HOM03D002957	ORTHO03D061887		AT4G37682	CRU_007G02180	TP7G35540		BR03G56210	BR08G19220		AT2G22660	AL4G02100	CRU_004G01720	TP4G01680	BR04G12720
	AL7G02970	aly	Putative pentatricopeptide repeat-containing protein At1g64310	1165789	1167275	HOM03D000001	ORTHO03D009282		AT4G37170	CRU_007G02080	TP7G35040
	AL7G02980	aly		1167661	1168411	HOM03D004975	ORTHO03D185992		AT4G37510	CRU_007G02590	TP7G35190	BR01G01320	BR03G55910
	AL7G02990	aly	Adiponectin receptor protein 2	1170358	1171702	HOM03D000831	ORTHO03D000938		AT4G37680	CRU_007G02420	TP7G35330	BR01G01230	BR03G56060
	AL7G03000	aly	Probable amino-acid acetyltransferase NAGS2	1173882	1176521	HOM03D002412	ORTHO03D001287		AT4G37670	CRU_007G02430	TP7G35320	BR01G01240	BR03G56040			AT2G22910	AL4G02410	CRU_004G01960	TP4G01950
	AL7G03010	aly	protein L7/L12	1176656	1177159	HOM03D000938	ORTHO03D010376		AT4G37660	CRU_007G02440	TP7G35310		BR03G56030	BR08G19100
	AL7G03020	aly	Protein SHORT-ROOT	1179466	1181061	HOM03D000045	ORTHO03D001628		AT4G37650	CRU_007G02450	TP7G35300	BR01G01250	BR03G56020	BR08G19090
	AL7G03030	aly	Putative calcium-transporting ATPase 13	1188260	1191865	HOM03D000144	ORTHO03D000238		AT4G37640	CRU_007G02460	TP7G35290		BR03G56010	BR08G19080		AT2G22950	AL4G02470	CRU_004G02040	TP4G01980		BR09G43950
	AL7G03040	aly	Cyclin-D5-1	1194278	1195600	HOM03D000214	ORTHO03D009293		AT4G37630	CRU_007G02470	TP7G35280		BR03G56000
	AL7G03050	aly	TAZ domain-containing protein 5	1204158	1205560	HOM03D001155	ORTHO03D116547		AT4G37610	CRU_007G02480	TP7G35270	BR01G01260	BR03G55990
	AL7G03060	aly		1205783	1207493	HOM03D007326	ORTHO03D010755		AT4G37608	CRU_007G02500			BR03G55980	BR08G19070		AT2G23040		CRU_004G02150
	AL7G03070	aly	Probable N-acetyltransferase HLS1-like	1217253	1218886	HOM03D001035	ORTHO03D001534		AT4G37580	CRU_007G02520	TP7G35250	BR01G01270	BR03G55950	BR08G19050		AT2G23060	AL4G02620	CRU_004G02170	TP4G02080	BR04G13060
	AL7G03080	aly		1236718	1236918	HOM03D043867	ORTHO03D331463
	AL7G03090	aly		1237354	1241994	HOM03D003829	ORTHO03D003390		AT4G37550	CRU_007G02190	TP7G35230	BR01G01280
	AL7G03100	aly	LOB domain-containing protein 39	1245726	1246637	HOM03D000628	ORTHO03D022703		AT4G37540	CRU_007G02540	TP7G35220	BR01G01300	BR03G55930
	AL7G03110	aly		1249826	1250002	HOM03D000014	ORTHO03D267491		AT4G37520	CRU_007G02550	TP7G35200	BR01G01310	BR03G55920
	AL7G03120	aly	Lignin-forming anionic peroxidase	1251303	1252619	HOM03D000014	ORTHO03D001195		AT4G37520	CRU_007G02550	TP7G35200	BR01G01310	BR03G55920
	AL7G03130	aly	Ribonuclease 3	1256028	1258322	HOM03D004975	ORTHO03D004652		AT4G37510	CRU_007G02590	TP7G35190	BR01G01320	BR03G55910
	AL7G03140	aly		1265465	1265806	HOM03D039160	ORTHO03D315753
	AL7G03150	aly	Cyclin-B1-1	1266274	1268344	HOM03D000175	ORTHO03D115375		AT4G37490	CRU_007G02600	TP7G35170	BR01G01330
	AL7G03160	aly	protein DnaJ	1269325	1271328	HOM03D005525	ORTHO03D008475		AT4G37480	CRU_007G02610	TP7G35160			BR08G19040
	AL7G03170	aly	Probable esterase KAI2	1272708	1274021	HOM03D000751	ORTHO03D003246		AT4G37470	CRU_007G02620	TP7G35150		BR03G55880	BR08G19030
	AL7G03180	aly	Tetratricopeptide repeat protein 13	1275341	1281909	HOM03D004176	ORTHO03D004984		AT4G37460	CRU_007G02630	TP7G35120	BR01G01340	BR03G55870
	AL7G03190	aly	Lysine-rich arabinogalactan protein 18	1285964	1286802	HOM03D002899	ORTHO03D034424		AT4G37450	CRU_007G02640	TP7G35110	BR01G01350	BR03G55850			AT2G23130	AL4G02740	CRU_004G02250	TP4G02190		BR09G43880
	AL7G03200	aly		1299566	1300394	HOM03D005951	ORTHO03D010743		AT4G37445	CRU_007G02650	TP7G35140	BR01G01360	BR03G55830
	AL7G03210	aly		1300696	1303327	HOM03D002071	ORTHO03D020451		AT4G37440	CRU_007G02660	TP7G34840	BR01G01380		BR08G19020
	AL7G03220	aly	spotted leaf 11	1304387	1305354	HOM03D000061	ORTHO03D233356									AT2G23140	AL4G02750	CRU_004G02260	TP4G02200	BR04G13120
	AL7G03230	aly	MADS-box	1306399	1306716	HOM03D000038	ORTHO03D020452		AT4G37940	CRU_007G02140	TP7G35100	BR01G01050		BR08G19260		AT2G22540	AL4G02020	CRU_004G01620	TP4G01590	BR04G12640	BR09G44140
	AL7G03240	aly	Amorpha-4,11-diene 12-monooxygenase	1308104	1309678	HOM03D000004	ORTHO03D000013		AT4G37310	CRU_007G02390	TP7G34980	BR01G01400	BR03G55800	BR08G18990		AT2G23190	AL4G02840	CRU_004G02330	TP4G01840	BR04G12750	BR09G43830
	AL7G03250	aly	UPF0392 protein	1315681	1317447	HOM03D001048	ORTHO03D005733		AT4G37420	CRU_007G02680	TP7G35080	BR01G01420
	AL7G03260	aly	Amorpha-4,11-diene 12-monooxygenase	1317811	1320271	HOM03D000004	ORTHO03D000013		AT4G37310	CRU_007G02390	TP7G34980	BR01G01400	BR03G55800	BR08G18990		AT2G23190	AL4G02840	CRU_004G02330	TP4G01840	BR04G12750	BR09G43830
	AL7G03270	aly		1327438	1327752	HOM03D003668	ORTHO03D028595
	AL7G03280	aly	Amorpha-4,11-diene 12-monooxygenase	1339069	1341242	HOM03D000004	ORTHO03D000013		AT4G37310	CRU_007G02390	TP7G34980	BR01G01400	BR03G55800	BR08G18990		AT2G23190	AL4G02840	CRU_004G02330	TP4G01840	BR04G12750	BR09G43830
	AL7G03290	aly	adenosylmethionine carrier 1	1343851	1344527	HOM03D000062	ORTHO03D279768
	AL7G03300	aly	3-acetic acid-amido synthetase GH3	1346607	1348654	HOM03D000226	ORTHO03D000025		AT4G37390	CRU_007G02710	TP7G35050					AT2G23170	AL4G02800	CRU_004G02300	TP4G02220		BR09G43860
	AL7G03310	aly	Pentatricopeptide repeat-containing protein	1359812	1361755	HOM03D000001	ORTHO03D069952		AT4G37170	CRU_007G02080	TP7G35040
	AL7G03320	aly	Amorpha-4,11-diene 12-monooxygenase	1362117	1363984	HOM03D000004	ORTHO03D000013		AT4G37310	CRU_007G02390	TP7G34980	BR01G01400	BR03G55800	BR08G18990		AT2G23190	AL4G02840	CRU_004G02330	TP4G01840	BR04G12750	BR09G43830
	AL7G03330	aly	Probable (S)-N-methylcoclaurine 3'-hydroxylase isozyme 2	1366811	1367614	HOM03D000004	ORTHO03D192939		AT4G37310	CRU_007G02390	TP7G34980	BR01G01400	BR03G55800	BR08G18990		AT2G23190	AL4G02840	CRU_004G02330	TP4G01840	BR04G12750	BR09G43830
	AL7G03340	aly	Amorpha-4,11-diene 12-monooxygenase	1368102	1375080	HOM03D000004	ORTHO03D000013		AT4G37310	CRU_007G02390	TP7G34980	BR01G01400	BR03G55800	BR08G18990		AT2G23190	AL4G02840	CRU_004G02330	TP4G01840	BR04G12750	BR09G43830
	AL7G03350	aly	Amorpha-4,11-diene 12-monooxygenase	1375416	1377309	HOM03D000004	ORTHO03D000013		AT4G37310	CRU_007G02390	TP7G34980	BR01G01400	BR03G55800	BR08G18990		AT2G23190	AL4G02840	CRU_004G02330	TP4G01840	BR04G12750	BR09G43830
	AL7G03360	aly	Amorpha-4,11-diene 12-monooxygenase	1380168	1382265	HOM03D000004	ORTHO03D000013		AT4G37310	CRU_007G02390	TP7G34980	BR01G01400	BR03G55800	BR08G18990		AT2G23190	AL4G02840	CRU_004G02330	TP4G01840	BR04G12750	BR09G43830
	AL7G03370	aly	Amorpha-4,11-diene 12-monooxygenase	1387977	1390761	HOM03D000004	ORTHO03D000013		AT4G37310	CRU_007G02390	TP7G34980	BR01G01400	BR03G55800	BR08G18990		AT2G23190	AL4G02840	CRU_004G02330	TP4G01840	BR04G12750	BR09G43830
	AL7G03380	aly		1391157	1391853	HOM03D003087	ORTHO03D007116		AT4G37300	CRU_007G02770	TP7G34970	BR01G01480	BR03G55790
	AL7G03390	aly		1392795	1393055	HOM03D010312	ORTHO03D073765		AT4G37295	CRU_007G02780	TP7G34960	BR01G01490	BR03G55780	BR08G18980
	AL7G03400	aly		1396355	1396612	HOM03D002053	ORTHO03D026700		AT4G37290	CRU_007G02790	TP7G34950	BR01G01500	BR03G55770	BR08G18970		AT2G23270	AL4G02940	CRU_004G02390		BR04G13150	BR09G43790
	AL7G03410	aly	Mortality factor 4-like protein 1	1397215	1400074	HOM03D002606	ORTHO03D004206		AT4G37280	CRU_007G02800	TP7G34940	BR01G01510
	AL7G03420	aly	zinc and mercury-transporting ATPase	1400491	1404837	HOM03D000216	ORTHO03D002605		AT4G37270	CRU_007G02810	TP7G34930	BR01G01520					AL4G02950	CRU_004G02400	TP4G02270		BR09G43780
	AL7G03430	aly	BRASSINOSTEROID INSENSITIVE 1-associated receptor kinase 1	1420429	1422850	HOM03D000059	ORTHO03D007911		AT4G37250	CRU_007G02830	TP7G34910	BR01G01550				AT2G23300	AL4G02970	CRU_004G02420	TP4G02300	BR04G13170
	AL7G03440	aly	F-box/kelch-repeat protein	1424814	1427289	HOM03D000190	ORTHO03D115371			CRU_007G02400
	AL7G03450	aly		1427623	1428499	HOM03D049925	ORTHO03D175933
	AL7G03460	aly	Germination-specific cysteine protease 1	1429662	1430386	HOM03D000060	ORTHO03D204472			CRU_007G02840	TP7G34890	BR01G01560
	AL7G03470	aly	Germination-specific cysteine protease 1	1431032	1432527	HOM03D000060	ORTHO03D004559			CRU_007G02840	TP7G34890	BR01G01560
	AL7G03480	aly	Probable beta-1,4-xylosyltransferase IRX14H	1435597	1437752	HOM03D002784	ORTHO03D001547			CRU_007G02850	TP7G34880	BR01G01570
	AL7G03490	aly	responsive transcription factor RAP2-10	1447600	1448196	HOM03D000089	ORTHO03D019822			CRU_007G02860	TP7G34870	BR01G01580	BR03G55740			AT2G23340	AL4G03010	CRU_004G02450	TP4G02330	BR04G13190
	AL7G03500	aly	CBS domain-containing protein CBSX1	1449589	1451597	HOM03D002597	ORTHO03D004978			CRU_007G02870	TP7G34860	BR01G01590	BR03G55730
	AL7G03510	aly	homeotic protein APETALA 2	1463758	1465956	HOM03D000142	ORTHO03D002073		AT4G37750	CRU_007G02330	TP7G34850	BR01G01200	BR03G55720	BR08G19130
	AL7G03520	aly	Transcription factor SPATULA	1477717	1479388	HOM03D000046	ORTHO03D008301			CRU_007G02890
	AL7G03530	aly	Nicotinate phosphoribosyltransferase	1480529	1483331	HOM03D003635	ORTHO03D001767		AT4G36940	CRU_007G02900	TP7G34830		BR03G55710			AT2G23420	AL4G03110	CRU_004G02540	TP4G02410		BR09G43740
	Syntenic blocks were found with132 genes located in intrasyntenic genomic region (AT4G36940-AT4G38080) of AtFPT/SCPL region using Plaza (http://bioinformatics.psb.ugent.be/plaza/versions/plaza_v3_dicots/). Red indicates FPT/SCPL related genes.

## Sheet: Data S4c
	Supplementary Data 4c. Identification of syntenic genes located in the intrasyntenic genomic region of AtFPT/SCPL genomic region in the Brassicaceae species. Intrasyntenic genes of AtFPT/SCPL genomic region found in Capsella rubella chromosome 7 (CrChr.7).
									Block II							Block I
									A. thaliana	A. lyrata	T. parvula	B. rapa	B. rapa	B. rapa		A. thaliana	A. lyrata	C. rubella	T. parvula	B. rapa	B. rapa
	Gene ID	species	gene description	start	end	Plaza cluster	Plaza cluster		AtChr. 4	AlChr. 7	TpChr. 7	BrChr. 1	BrChr. 3	BrChr. 8		AtChr. 2	AlChr. 4	CrChr. 4	TpChr. 4	BrChr. 4	BrChr. 9
	CRU_007G02010	cru		743363	743743	HOM03D009411	ORTHO03D034262		AT4G38080	AL7G02500						AT2G22510	AL4G01990	CRU_004G01580	TP4G01530	BR04G12620
	CRU_007G02020	cru	bHLH	744257	749544	HOM03D003336	ORTHO03D011133		AT4G38070		TP7G35710
	CRU_007G02030	cru		751304	752071	HOM03D002577	ORTHO03D022766		AT4G38060	AL7G02530	TP7G35700
	CRU_007G02040	cru	Nucleobase-ascorbate transporter 12	753349	756281	HOM03D000289	ORTHO03D010541		AT4G38050	AL7G02540	TP7G35690
	CRU_007G02050	cru	Xylogalacturonan beta-1	756637	758567	HOM03D000191	ORTHO03D010738		AT4G38040	AL7G02550	TP7G35680
	CRU_007G02060	cru	Rhamnogalacturonate lyase	759576	763204	HOM03D000531	ORTHO03D000071		AT4G37950	AL7G02560	TP7G35600					AT2G22620	AL4G02080	CRU_004G01690	TP4G01660
	CRU_007G02070	cru	methyltransferase RlmB	763449	764769	HOM03D006820	ORTHO03D009009		AT4G38020	AL7G02570	TP7G35660
	CRU_007G02080	cru	Putative pentatricopeptide repeat-containing protein At1g69350	765094	766764	HOM03D000001	ORTHO03D014490		AT4G37170	AL7G02580	TP7G35040
	CRU_007G02090	cru	Dof	767222	767965	HOM03D000095	ORTHO03D027789		AT4G38000	AL7G02590	TP7G35640
	CRU_007G02100	cru	Cinnamyl alcohol dehydrogenase	769291	770734	HOM03D000203	ORTHO03D000099		AT4G37970	AL7G02600	TP7G35610
	CRU_007G02110	cru	Cinnamyl alcohol dehydrogenase	772055	773449	HOM03D000203	ORTHO03D000099		AT4G37970	AL7G02600	TP7G35610
	CRU_007G02120	cru	Cinnamyl alcohol dehydrogenase	774329	776555	HOM03D000203	ORTHO03D000099		AT4G37970	AL7G02600	TP7G35610
	CRU_007G02130	cru	Rhamnogalacturonate lyase B	776927	780747	HOM03D000531	ORTHO03D000071		AT4G37950	AL7G02560	TP7G35600					AT2G22620	AL4G02080	CRU_004G01690	TP4G01660
	CRU_007G02140	cru	MIKC	785991	789055	HOM03D000038	ORTHO03D023107		AT4G37940	AL7G02660	TP7G35100	BR01G01050		BR08G19260		AT2G22540	AL4G02020	CRU_004G01620	TP4G01590	BR04G12640	BR09G44140
	CRU_007G02150	cru	Serine hydroxymethyltransferase	789744	793001	HOM03D000445	ORTHO03D000453		AT4G37930	AL7G02670	TP7G35580	BR01G01060		BR08G19250
	CRU_007G02160	cru		795804	796878	HOM03D001385	ORTHO03D008072		AT4G37920	AL7G02680	TP7G35560	BR01G01070
	CRU_007G02170	cru	protein DnaK	797308	800112	HOM03D000103	ORTHO03D000199		AT4G37910	AL7G02690	TP7G35550	BR01G01080		BR08G19230
	CRU_007G02180	cru		800921	803742	HOM03D002957	ORTHO03D001764		AT4G37682	AL7G02700	TP7G35540		BR03G56210	BR08G19220		AT2G22660	AL4G02100	CRU_004G01720	TP4G01680	BR04G12720
	CRU_007G02190	cru		805188	805992	HOM03D003829	ORTHO03D125280		AT4G37550	AL7G03090	TP7G35230	BR01G01280
	CRU_007G02200	cru	RMD5 homolog A	816640	817797	HOM03D002676	ORTHO03D013453		AT4G37880	AL7G02740	TP7G35520	BR01G01090		BR08G19210		AT2G22690	AL4G02120	CRU_004G01740
	CRU_007G02210	cru	Phosphoenolpyruvate carboxykinase	822663	826150	HOM03D001471	ORTHO03D005588		AT4G37870	AL7G02750	TP7G35510	BR01G01100	BR03G56160
	CRU_007G02220	cru	bHLH	830248	831522	HOM03D000647	ORTHO03D012843		AT4G37850		TP7G35490	BR01G01120		BR08G19200		AT2G22750	AL4G02170	CRU_004G01780	TP4G01740	BR04G12820	BR09G44080
	CRU_007G02230	cru	Probable hexokinase-like 2 protein	835348	837512	HOM03D000642	ORTHO03D042759		AT4G37840	AL7G02770	TP7G35480	BR01G01130		BR08G19190
	CRU_007G02240	cru	oxidase subunit 6A	837948	839057	HOM03D004699	ORTHO03D006849		AT4G37830	AL7G02780	TP7G35470	BR01G01140		BR08G19180
	CRU_007G02250	cru		841152	842897	HOM03D001859	ORTHO03D015158		AT4G37820					BR08G19170		AT2G22795	AL4G02220	CRU_004G01830	TP4G01810	BR04G12900	BR09G44000
	CRU_007G02260	cru	PATTERNING FACTOR-like protein 2	846883	847486	HOM03D000803	ORTHO03D008385		AT4G37810	AL7G02790	TP7G35460	BR01G01150		BR08G19160
	CRU_007G02270	cru	Xyloglucan endotransglucosylase/hydrolase protein	851185	852696	HOM03D000082	ORTHO03D001926		AT4G37800	AL7G02800	TP7G35450		BR03G56150
	CRU_007G02280	cru	HD-ZIP	858724	859753	HOM03D000110	ORTHO03D005286		AT4G37790	AL7G02810	TP7G35440	BR01G01160	BR03G56130	BR08G19150		AT2G22800	AL4G02240	CRU_004G01840	TP4G01820	BR04G12920
	CRU_007G02290	cru	Galactinol synthase	867594	868884	HOM03D000761	ORTHO03D099230
	CRU_007G02300	cru	MYB	870873	872006	HOM03D000008	ORTHO03D027472		AT4G37780	AL7G02830	TP7G35430	BR01G01170
	CRU_007G02310	cru	1-aminocyclopropane-1-carboxylate synthase	876628	878330	HOM03D000394	ORTHO03D000088		AT4G37770	AL7G02840	TP7G35420	BR01G01180		BR08G19140		AT2G22810	AL4G02300	CRU_004G01850	TP4G01830	BR04G12930
	CRU_007G02320	cru	Squalene epoxidase 2	885290	887667	HOM03D000634	ORTHO03D000165		AT4G37760	AL7G02850	TP7G35410	BR01G01190				AT2G22830	AL4G02310	CRU_004G01860	TP4G01850	BR04G12940
	CRU_007G02330	cru	AP2	889471	891968	HOM03D000142	ORTHO03D009154		AT4G37750	AL7G02860	TP7G34850	BR01G01200	BR03G55720	BR08G19130
	CRU_007G02340	cru	GRF	903731	905848	HOM03D000374	ORTHO03D107833		AT4G37740	AL7G02870	TP7G35390	BR01G01210	BR03G56110			AT2G22840	AL4G02320	CRU_004G01870	TP4G01880
	CRU_007G02350	cru	bZIP	906630	907376	HOM03D000255	ORTHO03D023116		AT4G37730	AL7G02880	TP7G35380	BR01G01220	BR03G56100			AT2G22850	AL4G02330	CRU_004G01880	TP4G01890
	CRU_007G02360	cru	Putative phytosulfokines 4	911870	912268	HOM03D001425	ORTHO03D034193		AT4G37720	AL7G02890	TP7G35370					AT2G22860	AL4G02340	CRU_004G01890	TP4G01910	BR04G12950
	CRU_007G02370	cru		912686	913027	HOM03D004144	ORTHO03D023174		AT4G37710	AL7G02900	TP7G35360		BR03G56090	BR08G19110		AT2G22880	AL4G02370	CRU_004G01910	TP4G01930		BR09G43980
	CRU_007G02380	cru		914432	914893	HOM03D011484	ORTHO03D026393		AT4G37700	AL7G02920	TP7G35350		BR03G56080
	CRU_007G02390	cru	Amorpha-4	916534	918106	HOM03D000004	ORTHO03D000013		AT4G37310	AL7G03240	TP7G34980	BR01G01400	BR03G55800	BR08G18990		AT2G23190	AL4G02840	CRU_004G02330	TP4G01840	BR04G12750	BR09G43830
	CRU_007G02400	cru	Putative F-box/kelch-repeat protein At4g11770	918201	919319	HOM03D000190	ORTHO03D294058			AL7G02710
	CRU_007G02410	cru	60S ribosomal protein L23A	920162	921911	HOM03D001748	ORTHO03D218246
	CRU_007G02420	cru	Adiponectin receptor protein 2	922114	923470	HOM03D000831	ORTHO03D000938		AT4G37680	AL7G02990	TP7G35330	BR01G01230	BR03G56060
	CRU_007G02430	cru	Probable amino-acid acetyltransferase NAGS2	925386	928135	HOM03D002412	ORTHO03D001287		AT4G37670	AL7G03000	TP7G35320	BR01G01240	BR03G56040			AT2G22910	AL4G02410	CRU_004G01960	TP4G01950
	CRU_007G02440	cru	protein L7/L12	928298	928807	HOM03D000938	ORTHO03D010376		AT4G37660	AL7G03010	TP7G35310		BR03G56030	BR08G19100
	CRU_007G02450	cru	GRAS	931321	932916	HOM03D000045	ORTHO03D001628		AT4G37650	AL7G03020	TP7G35300	BR01G01250	BR03G56020	BR08G19090
	CRU_007G02460	cru	Putative calcium-transporting ATPase 13	938621	942266	HOM03D000144	ORTHO03D000238		AT4G37640	AL7G03030	TP7G35290		BR03G56010	BR08G19080		AT2G22950	AL4G02470	CRU_004G02040	TP4G01980		BR09G43950
	CRU_007G02470	cru	Cyclin-D5-1	944664	946039	HOM03D000214	ORTHO03D009293		AT4G37630	AL7G03040	TP7G35280		BR03G56000
	CRU_007G02480	cru	TAZ domain-containing protein 5	953310	954721	HOM03D001155	ORTHO03D115505		AT4G37610	AL7G03050	TP7G35270	BR01G01260	BR03G55990
	CRU_007G02490	cru	ATP synthase subunit beta	956747	959358	HOM03D000513	ORTHO03D000882
	CRU_007G02500	cru		960310	960848	HOM03D007326	ORTHO03D010755		AT4G37608	AL7G03060			BR03G55980	BR08G19070		AT2G23040		CRU_004G02150
	CRU_007G02510	cru	POZ domain-containing protein NPY2	965693	968000	HOM03D000097	ORTHO03D000512		AT4G37590		TP7G35260		BR03G55970	BR08G19060		AT2G23050		CRU_004G02160	TP4G02070	BR04G13050
	CRU_007G02520	cru	Probable N-acetyltransferase HLS1-like	970624	972345	HOM03D001035	ORTHO03D001534		AT4G37580	AL7G03070	TP7G35250	BR01G01270	BR03G55950	BR08G19050		AT2G23060	AL4G02620	CRU_004G02170	TP4G02080	BR04G13060
	CRU_007G02530	cru		981067	985301	HOM03D003829	ORTHO03D003390		AT4G37550	AL7G03090	TP7G35230	BR01G01280
	CRU_007G02540	cru	LBD	988753	989641	HOM03D000628	ORTHO03D022703		AT4G37540	AL7G03100	TP7G35220	BR01G01300	BR03G55930
	CRU_007G02550	cru	Lignin-forming anionic peroxidase	992045	993439	HOM03D000014	ORTHO03D001195		AT4G37520	AL7G03110	TP7G35200	BR01G01310	BR03G55920
	CRU_007G02560	cru	Peroxidase 51	994182	994983	HOM03D000014	ORTHO03D197414		AT4G37520	AL7G03110	TP7G35200	BR01G01310	BR03G55920
	CRU_007G02570	cru	Lignin-forming anionic peroxidase	1001392	1002833	HOM03D000014	ORTHO03D143052		AT4G37520	AL7G03110	TP7G35200	BR01G01310	BR03G55920
	CRU_007G02580	cru	Lignin-forming anionic peroxidase	1005310	1006713	HOM03D000014	ORTHO03D001195		AT4G37520	AL7G03110	TP7G35200	BR01G01310	BR03G55920
	CRU_007G02590	cru	Ribonuclease 3	1008659	1011122	HOM03D004975	ORTHO03D004652		AT4G37510	AL7G02980	TP7G35190	BR01G01320	BR03G55910
	CRU_007G02600	cru	Cyclin-B1-1	1011754	1013864	HOM03D000175	ORTHO03D114779		AT4G37490	AL7G03150	TP7G35170	BR01G01330
	CRU_007G02610	cru	protein DnaJ	1014326	1016727	HOM03D005525	ORTHO03D008475		AT4G37480	AL7G03160	TP7G35160			BR08G19040
	CRU_007G02620	cru	Probable esterase KAI2	1017764	1019087	HOM03D000751	ORTHO03D003246		AT4G37470	AL7G03170	TP7G35150		BR03G55880	BR08G19030
	CRU_007G02630	cru	Tetratricopeptide repeat protein 13	1020352	1027113	HOM03D004176	ORTHO03D004984		AT4G37460	AL7G03180	TP7G35120	BR01G01340	BR03G55870
	CRU_007G02640	cru	Lysine-rich arabinogalactan protein 18	1029165	1030108	HOM03D002899	ORTHO03D142776		AT4G37450	AL7G03190	TP7G35110	BR01G01350	BR03G55850			AT2G23130	AL4G02740	CRU_004G02250	TP4G02190		BR09G43880
	CRU_007G02650	cru		1031624	1032462	HOM03D005951	ORTHO03D010743		AT4G37445	AL7G03200	TP7G35140	BR01G01360	BR03G55830
	CRU_007G02660	cru		1032946	1035001	HOM03D002071	ORTHO03D020451		AT4G37440	AL7G03210	TP7G34840	BR01G01380		BR08G19020
	CRU_007G02670	cru	Amorpha-4	1037883	1039486	HOM03D000004	ORTHO03D000013		AT4G37310	AL7G03240	TP7G34980	BR01G01400	BR03G55800	BR08G18990		AT2G23190	AL4G02840	CRU_004G02330	TP4G01840	BR04G12750	BR09G43830
	CRU_007G02680	cru	UPF0392 protein	1040404	1042164	HOM03D001048	ORTHO03D005733		AT4G37420	AL7G03250	TP7G35080	BR01G01420
	CRU_007G02690	cru	Amorpha-4	1042795	1044720	HOM03D000004	ORTHO03D000013		AT4G37310	AL7G03240	TP7G34980	BR01G01400	BR03G55800	BR08G18990		AT2G23190	AL4G02840	CRU_004G02330	TP4G01840	BR04G12750	BR09G43830
	CRU_007G02700	cru	Amorpha-4	1045579	1047473	HOM03D000004	ORTHO03D000013		AT4G37310	AL7G03240	TP7G34980	BR01G01400	BR03G55800	BR08G18990		AT2G23190	AL4G02840	CRU_004G02330	TP4G01840	BR04G12750	BR09G43830
	CRU_007G02710	cru	3-acetic acid-amido synthetase GH3	1050183	1052206	HOM03D000226	ORTHO03D000025		AT4G37390	AL7G03300	TP7G35050					AT2G23170	AL4G02800	CRU_004G02300	TP4G02220		BR09G43860
	CRU_007G02720	cru	Pentatricopeptide repeat-containing protein	1060983	1062884	HOM03D000001	ORTHO03D012598		AT4G37170	AL7G02580	TP7G35040
	CRU_007G02730	cru	Amorpha-4	1063252	1064957	HOM03D000004	ORTHO03D000013		AT4G37310	AL7G03240	TP7G34980	BR01G01400	BR03G55800	BR08G18990		AT2G23190	AL4G02840	CRU_004G02330	TP4G01840	BR04G12750	BR09G43830
	CRU_007G02740	cru	Amorpha-4	1065397	1067168	HOM03D000004	ORTHO03D000013		AT4G37310	AL7G03240	TP7G34980	BR01G01400	BR03G55800	BR08G18990		AT2G23190	AL4G02840	CRU_004G02330	TP4G01840	BR04G12750	BR09G43830
	CRU_007G02750	cru	Amorpha-4	1068061	1069865	HOM03D000004	ORTHO03D000013		AT4G37310	AL7G03240	TP7G34980	BR01G01400	BR03G55800	BR08G18990		AT2G23190	AL4G02840	CRU_004G02330	TP4G01840	BR04G12750	BR09G43830
	CRU_007G02760	cru	Amorpha-4	1070833	1072768	HOM03D000004	ORTHO03D000013		AT4G37310	AL7G03240	TP7G34980	BR01G01400	BR03G55800	BR08G18990		AT2G23190	AL4G02840	CRU_004G02330	TP4G01840	BR04G12750	BR09G43830
	CRU_007G02770	cru		1073669	1074383	HOM03D003087	ORTHO03D007116		AT4G37300	AL7G03380	TP7G34970	BR01G01480	BR03G55790
	CRU_007G02780	cru		1075565	1075825	HOM03D010312	ORTHO03D033929		AT4G37295	AL7G03390	TP7G34960	BR01G01490	BR03G55780	BR08G18980
	CRU_007G02790	cru		1079369	1079629	HOM03D002053	ORTHO03D026700		AT4G37290	AL7G03400	TP7G34950	BR01G01500	BR03G55770	BR08G18970		AT2G23270	AL4G02940	CRU_004G02390		BR04G13150	BR09G43790
	CRU_007G02800	cru	Mortality factor 4-like protein 1	1080172	1082936	HOM03D002606	ORTHO03D004206		AT4G37280	AL7G03410	TP7G34940	BR01G01510
	CRU_007G02810	cru	Lead	1083379	1087746	HOM03D000216	ORTHO03D002605		AT4G37270	AL7G03420	TP7G34930	BR01G01520					AL4G02950	CRU_004G02400	TP4G02270		BR09G43780
	CRU_007G02820	cru	MYB	1088180	1089139	HOM03D000115	ORTHO03D003737		AT4G37260		TP7G34920	BR01G01530	BR03G55760	BR08G18960		AT2G23290	AL4G02960	CRU_004G02410	TP4G02280	BR04G13160
	CRU_007G02830	cru	BRASSINOSTEROID INSENSITIVE 1-associated receptor kinase 1	1100040	1102492	HOM03D000059	ORTHO03D007911		AT4G37250	AL7G03430	TP7G34910	BR01G01550				AT2G23300	AL4G02970	CRU_004G02420	TP4G02300	BR04G13170
	CRU_007G02840	cru	Germination-specific cysteine protease 1	1103037	1104476	HOM03D000060	ORTHO03D004559			AL7G03460	TP7G34890	BR01G01560
	CRU_007G02850	cru	Probable beta-1	1107816	1109999	HOM03D002784	ORTHO03D001547			AL7G03480	TP7G34880	BR01G01570
	CRU_007G02860	cru	ERF	1120651	1121256	HOM03D000089	ORTHO03D019822			AL7G03490	TP7G34870	BR01G01580	BR03G55740			AT2G23340	AL4G03010	CRU_004G02450	TP4G02330	BR04G13190
	CRU_007G02870	cru	CBS domain-containing protein CBSX1	1122971	1125404	HOM03D002597	ORTHO03D004978			AL7G03500	TP7G34860	BR01G01590	BR03G55730
	CRU_007G02880	cru	AP2	1132057	1134372	HOM03D000142	ORTHO03D002073		AT4G37750	AL7G02860	TP7G34850	BR01G01200	BR03G55720	BR08G19130
	CRU_007G02890	cru	bHLH	1149169	1150969	HOM03D000046	ORTHO03D008301			AL7G03520
	CRU_007G02900	cru	Nicotinate phosphoribosyltransferase	1151737	1154680	HOM03D003635	ORTHO03D001767		AT4G36940	AL7G03530	TP7G34830		BR03G55710			AT2G23420	AL4G03110	CRU_004G02540	TP4G02410		BR09G43740
	Syntenic blocks were found with132 genes located in intrasyntenic genomic region (AT4G36940-AT4G38080) of AtFPT/SCPL region using Plaza (http://bioinformatics.psb.ugent.be/plaza/versions/plaza_v3_dicots/). Red indicates FPT/SCPL related genes.

## Sheet: Data S4d
	Supplementary Data 4d. Identification of syntenic genes located in the intrasyntenic genomic region of AtFPT/SCPL genomic region in the Brassicaceae species. Intrasyntenic genes of AtFPT/SCPL genomic region found in Thellungiella parvula chromosome 7 (TpChr.7).
									Block II							Block I
									A. thaliana	A. lyrata	T. parvula	B. rapa	B. rapa	B. rapa		A. thaliana	A. lyrata	C. rubella	T. parvula	B. rapa	B. rapa
	Gene ID	species	gene description	start	end	Plaza cluster	Plaza cluster		AtChr. 4	AtChr. 7	TpChr. 7	BrChr. 1	BrChr. 3	BrChr. 8		AtChr. 2	AlChr. 4	CrChr. 4	TpChr. 4	BrChr. 4	BrChr. 9
	TP7G34830	tpa	Nicotinate phosphoribosyltransferase	813309	816253	HOM03D003635	ORTHO03D001767		AT4G36940	AL7G03530	CRU_007G02900		BR03G55710			AT2G23420	AL4G03110	CRU_004G02540	TP4G02410		BR09G43740
	TP7G34840	tpa		818986	821668	HOM03D002071	ORTHO03D008301		AT4G37440	AL7G03210	CRU_007G02660	BR01G01380		BR08G19020
	TP7G34850	tpa	homeotic protein APETALA 2	834053	836223	HOM03D000142	ORTHO03D002073		AT4G37750	AL7G02860	CRU_007G02330	BR01G01200	BR03G55720	BR08G19130
	TP7G34860	tpa	CBS domain-containing protein CBSX1	842816	844877	HOM03D002597	ORTHO03D004978			AL7G03500	CRU_007G02870	BR01G01590	BR03G55730
	TP7G34870	tpa	responsive transcription factor RAP2-10	846533	847093	HOM03D000089	ORTHO03D019822			AL7G03490	CRU_007G02860	BR01G01580	BR03G55740			AT2G23340	AL4G03010	CRU_004G02450	TP4G02330	BR04G13190
	TP7G34880	tpa	Probable beta-1,4-xylosyltransferase IRX14H	856291	858509	HOM03D002784	ORTHO03D001547			AL7G03480	CRU_007G02850	BR01G01570
	TP7G34890	tpa	Germination-specific cysteine protease 1	862702	864575	HOM03D000060	ORTHO03D004559			AL7G03460	CRU_007G02840	BR01G01560
	TP7G34900	tpa		865443	866528	HOM03D001159	ORTHO03D011488									AT2G23310	AL4G02980	CRU_004G02430	TP4G02310
	TP7G34910	tpa	BRASSINOSTEROID INSENSITIVE 1-associated receptor kinase 1	866883	869294	HOM03D000059	ORTHO03D007911		AT4G37250	AL7G03430	CRU_007G02830	BR01G01550				AT2G23300	AL4G02970	CRU_004G02420	TP4G02300	BR04G13170
	TP7G34920	tpa	Trichome differentiation protein GL1	878630	879607	HOM03D000115	ORTHO03D003737		AT4G37260		CRU_007G02820	BR01G01530	BR03G55760	BR08G18960		AT2G23290	AL4G02960	CRU_004G02410	TP4G02280	BR04G13160
	TP7G34930	tpa	zinc and mercury-transporting ATPase	880091	884372	HOM03D000216	ORTHO03D002605		AT4G37270	AL7G03420	CRU_007G02810	BR01G01520					AL4G02950	CRU_004G02400	TP4G02270		BR09G43780
	TP7G34940	tpa	NuA4 complex subunit EAF3 homolog	884835	887561	HOM03D002606	ORTHO03D004206		AT4G37280	AL7G03410	CRU_007G02800	BR01G01510
	TP7G34950	tpa		888142	888396	HOM03D002053	ORTHO03D026700		AT4G37290	AL7G03400	CRU_007G02790	BR01G01500	BR03G55770	BR08G18970		AT2G23270	AL4G02940	CRU_004G02390		BR04G13150	BR09G43790
	TP7G34960	tpa		892166	892426	HOM03D010312	ORTHO03D033929		AT4G37295	AL7G03390	CRU_007G02780	BR01G01490	BR03G55780	BR08G18980
	TP7G34970	tpa		893564	894253	HOM03D003087	ORTHO03D007116		AT4G37300	AL7G03380	CRU_007G02770	BR01G01480	BR03G55790
	TP7G34980	tpa	Amorpha-4,11-diene 12-monooxygenase	894699	897601	HOM03D000004	ORTHO03D000013		AT4G37310	AL7G03240	CRU_007G02390	BR01G01400	BR03G55800	BR08G18990		AT2G23190	AL4G02840	CRU_004G02330	TP4G01840	BR04G12750	BR09G43830
	TP7G34990	tpa	Amorpha-4,11-diene 12-monooxygenase	898932	901182	HOM03D000004	ORTHO03D000013		AT4G37310	AL7G03240	CRU_007G02390	BR01G01400	BR03G55800	BR08G18990		AT2G23190	AL4G02840	CRU_004G02330	TP4G01840	BR04G12750	BR09G43830
	TP7G35000	tpa	Amorpha-4,11-diene 12-monooxygenase	901662	904028	HOM03D000004	ORTHO03D000013		AT4G37310	AL7G03240	CRU_007G02390	BR01G01400	BR03G55800	BR08G18990		AT2G23190	AL4G02840	CRU_004G02330	TP4G01840	BR04G12750	BR09G43830
	TP7G35010	tpa	Amorpha-4,11-diene 12-monooxygenase	904887	906511	HOM03D000004	ORTHO03D000013		AT4G37310	AL7G03240	CRU_007G02390	BR01G01400	BR03G55800	BR08G18990		AT2G23190	AL4G02840	CRU_004G02330	TP4G01840	BR04G12750	BR09G43830
	TP7G35020	tpa	Amorpha-4,11-diene 12-monooxygenase	907389	909172	HOM03D000004	ORTHO03D000013		AT4G37310	AL7G03240	CRU_007G02390	BR01G01400	BR03G55800	BR08G18990		AT2G23190	AL4G02840	CRU_004G02330	TP4G01840	BR04G12750	BR09G43830
	TP7G35030	tpa	Amorpha-4,11-diene 12-monooxygenase	909392	911160	HOM03D000004	ORTHO03D000013		AT4G37310	AL7G03240	CRU_007G02390	BR01G01400	BR03G55800	BR08G18990		AT2G23190	AL4G02840	CRU_004G02330	TP4G01840	BR04G12750	BR09G43830
	TP7G35040	tpa	Pentatricopeptide repeat-containing protein	911567	913465	HOM03D000001	ORTHO03D069952		AT4G37170	AL7G02580	CRU_007G02080
	TP7G35050	tpa	3-acetic acid-amido synthetase GH3	919659	921661	HOM03D000226	ORTHO03D000025		AT4G37390	AL7G03300	CRU_007G02710					AT2G23170	AL4G02800	CRU_004G02300	TP4G02220		BR09G43860
	TP7G35060	tpa	Amorpha-4,11-diene 12-monooxygenase	931020	933129	HOM03D000004	ORTHO03D000013		AT4G37310	AL7G03240	CRU_007G02390	BR01G01400	BR03G55800	BR08G18990		AT2G23190	AL4G02840	CRU_004G02330	TP4G01840	BR04G12750	BR09G43830
	TP7G35070	tpa	Amorpha-4,11-diene 12-monooxygenase	938456	940051	HOM03D000004	ORTHO03D000013		AT4G37310	AL7G03240	CRU_007G02390	BR01G01400	BR03G55800	BR08G18990		AT2G23190	AL4G02840	CRU_004G02330	TP4G01840	BR04G12750	BR09G43830
	TP7G35080	tpa		941838	943592	HOM03D001048	ORTHO03D005733		AT4G37420	AL7G03250	CRU_007G02680	BR01G01420
	TP7G35090	tpa	Amorpha-4,11-diene 12-monooxygenase	945815	947405	HOM03D000004	ORTHO03D000013		AT4G37310	AL7G03240	CRU_007G02390	BR01G01400	BR03G55800	BR08G18990		AT2G23190	AL4G02840	CRU_004G02330	TP4G01840	BR04G12750	BR09G43830
	TP7G35100	tpa	MADS-box	948692	950263	HOM03D000038	ORTHO03D020452		AT4G37940	AL7G02660	CRU_007G02140	BR01G01050		BR08G19260		AT2G22540	AL4G02020	CRU_004G01620	TP4G01590	BR04G12640	BR09G44140
	TP7G35110	tpa		952957	953719	HOM03D002899	ORTHO03D034424		AT4G37450	AL7G03190	CRU_007G02640	BR01G01350	BR03G55850			AT2G23130	AL4G02740	CRU_004G02250	TP4G02190		BR09G43880
	TP7G35120	tpa	Tetratricopeptide repeat protein 13	955627	962436	HOM03D004176	ORTHO03D004984		AT4G37460	AL7G03180	CRU_007G02630	BR01G01340	BR03G55870
	TP7G35130	tpa		964451	968673	HOM03D002071	ORTHO03D020451		AT4G37440	AL7G03210	CRU_007G02660	BR01G01380		BR08G19020
	TP7G35140	tpa		968956	969798	HOM03D005951	ORTHO03D010743		AT4G37445	AL7G03200	CRU_007G02650	BR01G01360	BR03G55830
	TP7G35150	tpa	Probable esterase KAI2	970572	971820	HOM03D000751	ORTHO03D003246		AT4G37470	AL7G03170	CRU_007G02620		BR03G55880	BR08G19030
	TP7G35160	tpa	protein DnaJ	973621	976057	HOM03D005525	ORTHO03D008475		AT4G37480	AL7G03160	CRU_007G02610			BR08G19040
	TP7G35170	tpa	Cyclin-B1-1	976509	978609	HOM03D000175	ORTHO03D114780		AT4G37490	AL7G03150	CRU_007G02600	BR01G01330
	TP7G35180	tpa		979069	979511	HOM03D002312	ORTHO03D012199									AT2G23090	AL4G02670	CRU_004G02200	TP4G02110		BR09G43920
	TP7G35190	tpa	Ribonuclease 3	979822	982245	HOM03D004975	ORTHO03D004652		AT4G37510	AL7G02980	CRU_007G02590	BR01G01320	BR03G55910
	TP7G35200	tpa	Lignin-forming anionic peroxidase	985060	986423	HOM03D000014	ORTHO03D001195		AT4G37520	AL7G03110	CRU_007G02550	BR01G01310	BR03G55920
	TP7G35210	tpa	Lignin-forming anionic peroxidase	987640	988930	HOM03D000014	ORTHO03D335888		AT4G37520	AL7G03110	CRU_007G02550	BR01G01310	BR03G55920
	TP7G35220	tpa	LOB domain-containing protein 39	990630	991511	HOM03D000628	ORTHO03D022703		AT4G37540	AL7G03100	CRU_007G02540	BR01G01300	BR03G55930
	TP7G35230	tpa		995590	997556	HOM03D003829	ORTHO03D003390		AT4G37550	AL7G03090	CRU_007G02190	BR01G01280
	TP7G35240	tpa		998164	1000100	HOM03D003829	ORTHO03D003390		AT4G37550	AL7G03090	CRU_007G02190	BR01G01280
	TP7G35250	tpa	Probable N-acetyltransferase HLS1-like	1008028	1009793	HOM03D001035	ORTHO03D001534		AT4G37580	AL7G03070	CRU_007G02520	BR01G01270	BR03G55950	BR08G19050		AT2G23060	AL4G02620	CRU_004G02170	TP4G02080	BR04G13060
	TP7G35260	tpa	POZ domain-containing protein NPY5	1012970	1016295	HOM03D000097	ORTHO03D000512		AT4G37590		CRU_007G02510		BR03G55970	BR08G19060		AT2G23050		CRU_004G02160	TP4G02070	BR04G13050
	TP7G35270	tpa	TAZ domain-containing protein 5	1015912	1017362	HOM03D001155	ORTHO03D115504		AT4G37610	AL7G03050	CRU_007G02480	BR01G01260	BR03G55990
	TP7G35280	tpa	Cyclin-D5-1	1024954	1026340	HOM03D000214	ORTHO03D009293		AT4G37630	AL7G03040	CRU_007G02470		BR03G56000
	TP7G35290	tpa	Putative calcium-transporting ATPase 13	1028631	1032394	HOM03D000144	ORTHO03D000238		AT4G37640	AL7G03030	CRU_007G02460		BR03G56010	BR08G19080		AT2G22950	AL4G02470	CRU_004G02040	TP4G01980		BR09G43950
	TP7G35300	tpa	GRAS	1037359	1038969	HOM03D000045	ORTHO03D001628		AT4G37650	AL7G03020	CRU_007G02450	BR01G01250	BR03G56020	BR08G19090
	TP7G35310	tpa	protein L7/L12	1041538	1042044	HOM03D000938	ORTHO03D010376		AT4G37660	AL7G03010	CRU_007G02440		BR03G56030	BR08G19100
	TP7G35320	tpa	Probable amino-acid acetyltransferase NAGS2	1042225	1044859	HOM03D002412	ORTHO03D001287		AT4G37670	AL7G03000	CRU_007G02430	BR01G01240	BR03G56040			AT2G22910	AL4G02410	CRU_004G01960	TP4G01950
	TP7G35330	tpa	Adiponectin receptor protein 2	1047502	1048799	HOM03D000831	ORTHO03D000938		AT4G37680	AL7G02990	CRU_007G02420	BR01G01230	BR03G56060
	TP7G35340	tpa	Galactomannan galactosyltransferase 1	1050073	1051383	HOM03D000608	ORTHO03D001790		AT4G37690	AL7G02930			BR03G56070			AT2G22900	AL4G02390	CRU_004G01930	TP4G01940		BR09G43970
	TP7G35350	tpa		1052021	1052452	HOM03D011484	ORTHO03D026393		AT4G37700	AL7G02920	CRU_007G02380		BR03G56080
	TP7G35360	tpa		1054753	1055118	HOM03D004144	ORTHO03D023174		AT4G37710	AL7G02900	CRU_007G02370		BR03G56090	BR08G19110		AT2G22880	AL4G02370	CRU_004G01910	TP4G01930		BR09G43980
	TP7G35370	tpa	Putative phytosulfokines 4	1055637	1056005	HOM03D001425	ORTHO03D034193		AT4G37720	AL7G02890	CRU_007G02360					AT2G22860	AL4G02340	CRU_004G01890	TP4G01910	BR04G12950
	TP7G35380	tpa	G-box-binding factor	1061730	1062488	HOM03D000255	ORTHO03D023116		AT4G37730	AL7G02880	CRU_007G02350	BR01G01220	BR03G56100			AT2G22850	AL4G02330	CRU_004G01880	TP4G01890
	TP7G35390	tpa	Growth-regulating factor 2	1063448	1065674	HOM03D000374	ORTHO03D010993		AT4G37740	AL7G02870	CRU_007G02340	BR01G01210	BR03G56110			AT2G22840	AL4G02320	CRU_004G01870	TP4G01880
	TP7G35400	tpa	AP2-like ethylene-responsive transcription factor ANT	1079033	1081474	HOM03D000142	ORTHO03D009154		AT4G37750	AL7G02860	CRU_007G02330	BR01G01200	BR03G55720	BR08G19130
	TP7G35410	tpa	Squalene epoxidase 2	1083340	1085816	HOM03D000634	ORTHO03D000165		AT4G37760	AL7G02850	CRU_007G02320	BR01G01190				AT2G22830	AL4G02310	CRU_004G01860	TP4G01850	BR04G12940
	TP7G35420	tpa	1-aminocyclopropane-1-carboxylate synthase	1093380	1095110	HOM03D000394	ORTHO03D000088		AT4G37770	AL7G02840	CRU_007G02310	BR01G01180		BR08G19140		AT2G22810	AL4G02300	CRU_004G01850	TP4G01830	BR04G12930
	TP7G35430	tpa	MYB,Trichome differentiation protein GL1	1100329	1101440	HOM03D000008	ORTHO03D027472		AT4G37780	AL7G02830	CRU_007G02300	BR01G01170
	TP7G35440	tpa	zipper protein HAT22	1110935	1112018	HOM03D000110	ORTHO03D005286		AT4G37790	AL7G02810	CRU_007G02280	BR01G01160	BR03G56130	BR08G19150		AT2G22800	AL4G02240	CRU_004G01840	TP4G01820	BR04G12920
	TP7G35450	tpa	Xyloglucan endotransglucosylase/hydrolase protein	1119313	1120779	HOM03D000082	ORTHO03D001926		AT4G37800	AL7G02800	CRU_007G02270		BR03G56150
	TP7G35460	tpa		1124928	1125479	HOM03D000803	ORTHO03D008385		AT4G37810	AL7G02790	CRU_007G02260	BR01G01150		BR08G19160
	TP7G35470	tpa	oxidase subunit 6A	1130080	1131139	HOM03D004699	ORTHO03D006849		AT4G37830	AL7G02780	CRU_007G02240	BR01G01140		BR08G19180
	TP7G35480	tpa	Probable hexokinase-like 2 protein	1131806	1133902	HOM03D000642	ORTHO03D019526		AT4G37840	AL7G02770	CRU_007G02230	BR01G01130		BR08G19190
	TP7G35490	tpa	Transcription factor bHLH25	1139537	1140813	HOM03D000647	ORTHO03D012843		AT4G37850		CRU_007G02220	BR01G01120		BR08G19200		AT2G22750	AL4G02170	CRU_004G01780	TP4G01740	BR04G12820	BR09G44080
	TP7G35500	tpa		1144385	1147998	HOM03D002932	ORTHO03D034351		AT4G37860	AL7G02760		BR01G01110				AT2G22720	AL4G02130	CRU_004G01750	TP4G01710	BR04G12770	BR09G44120
	TP7G35510	tpa	Phosphoenolpyruvate carboxykinase	1148655	1152093	HOM03D001471	ORTHO03D098856		AT4G37870	AL7G02750	CRU_007G02210	BR01G01100	BR03G56160
	TP7G35520	tpa	RMD5 homolog A	1155498	1156828	HOM03D002676	ORTHO03D201286		AT4G37880	AL7G02740	CRU_007G02200	BR01G01090		BR08G19210		AT2G22690	AL4G02120	CRU_004G01740
	TP7G35530	tpa		1157780	1159974	HOM03D000558	ORTHO03D002423		AT4G37890				BR03G56190			AT2G22680			TP4G01700	BR04G12740
	TP7G35540	tpa		1163712	1166516	HOM03D002957	ORTHO03D001764		AT4G37682	AL7G02700	CRU_007G02180		BR03G56210	BR08G19220		AT2G22660	AL4G02100	CRU_004G01720	TP4G01680	BR04G12720
	TP7G35550	tpa	protein DnaK	1167646	1170446	HOM03D000103	ORTHO03D000199		AT4G37910	AL7G02690	CRU_007G02170	BR01G01080		BR08G19230
	TP7G35560	tpa		1170756	1172575	HOM03D001385	ORTHO03D008072		AT4G37920	AL7G02680	CRU_007G02160	BR01G01070
	TP7G35570	tpa	oxidoreductase subunit M	1173298	1174089	HOM03D007297	ORTHO03D010380		AT4G37925					BR08G19240
	TP7G35580	tpa	Serine hydroxymethyltransferase	1174513	1177514	HOM03D000445	ORTHO03D000453		AT4G37930	AL7G02670	CRU_007G02150	BR01G01060		BR08G19250
	TP7G35590	tpa	MADS-box protein AGL21	1178409	1181478	HOM03D000038	ORTHO03D023107		AT4G37940	AL7G02660	CRU_007G02140	BR01G01050		BR08G19260		AT2G22540	AL4G02020	CRU_004G01620	TP4G01590	BR04G12640	BR09G44140
	TP7G35600	tpa	Rhamnogalacturonate lyase B	1187610	1192128	HOM03D000531	ORTHO03D000071		AT4G37950	AL7G02560	CRU_007G02060					AT2G22620	AL4G02080	CRU_004G01690	TP4G01660
	TP7G35610	tpa	Cinnamyl alcohol dehydrogenase	1192353	1195003	HOM03D000203	ORTHO03D108746		AT4G37970	AL7G02600	CRU_007G02100
	TP7G35620	tpa	Cinnamyl alcohol dehydrogenase	1196218	1197871	HOM03D000203	ORTHO03D000099		AT4G37970	AL7G02600	CRU_007G02100
	TP7G35630	tpa	Cinnamyl alcohol dehydrogenase	1199711	1201792	HOM03D000203	ORTHO03D000099		AT4G37970	AL7G02600	CRU_007G02100
	TP7G35640	tpa	Dof	1203013	1203762	HOM03D000095	ORTHO03D027789		AT4G38000	AL7G02590	CRU_007G02090
	TP7G35650	tpa	Pentatricopeptide repeat-containing protein	1204210	1205874	HOM03D000001	ORTHO03D014490		AT4G37170	AL7G02580	CRU_007G02080
	TP7G35660	tpa	TrmH family tRNA/rRNA methyltransferase	1206222	1207635	HOM03D006820	ORTHO03D009009		AT4G38020	AL7G02570	CRU_007G02070
	TP7G35670	tpa	Rhamnogalacturonate lyase B	1207841	1211276	HOM03D000531	ORTHO03D000071		AT4G37950	AL7G02560	CRU_007G02060					AT2G22620	AL4G02080	CRU_004G01690	TP4G01660
	TP7G35680	tpa	Xylogalacturonan beta-1,3-xylosyltransferase	1212539	1214339	HOM03D000191	ORTHO03D015555		AT4G38040	AL7G02550	CRU_007G02050
	TP7G35690	tpa	Nucleobase-ascorbate transporter 12	1214762	1217726	HOM03D000289	ORTHO03D010541		AT4G38050	AL7G02540	CRU_007G02040
	TP7G35700	tpa		1218981	1219672	HOM03D002577	ORTHO03D022766		AT4G38060	AL7G02530	CRU_007G02030
	TP7G35710	tpa		1223214	1226390	HOM03D003336	ORTHO03D011133		AT4G38070		CRU_007G02020
	TP7G35720	tpa		1227896	1229098	HOM03D008526	ORTHO03D045243			AL7G02520
	TP7G35730	tpa		1231260	1232554	HOM03D000898	ORTHO03D007571
	Syntenic blocks were found with132 genes located in intrasyntenic genomic region (AT4G36940-AT4G38080) of AtFPT/SCPL region using Plaza (http://bioinformatics.psb.ugent.be/plaza/versions/plaza_v3_dicots/). Red indicates FPT/SCPL related genes.

## Sheet: Data S4e
	Supplementary Data 4e. Identification of syntenic genes located in the intrasyntenic genomic region of AtFPT/SCPL genomic region in the Brassicaceae species. Intrasyntenic genes of AtFPT/SCPL genomic region found in Brassica rapa chromosome 1 (BrChr.1).
									Block II							Block I
									A. thaliana	A. lyrata	T. parvula	B. rapa	B. rapa	B. rapa		A. thaliana	A. lyrata	C. rubella	T. parvula	B. rapa	B. rapa
	Gene ID	species	gene description	start	end	Plaza cluster	Plaza cluster		AtChr. 4	AtChr. 7	TpChr. 7	BrChr. 1	BrChr. 3	BrChr. 8		AtChr. 2	AlChr. 4	CrChr. 4	TpChr. 4	BrChr. 4	BrChr. 9
	BR01G01050	bra	MADS-box protein AGL21	468118	471104	HOM03D000038	ORTHO03D023107		AT4G37940	AL7G02660	CRU_007G02140	TP7G35100		BR08G19260		AT2G22540	AL4G02020	CRU_004G01620	TP4G01590	BR04G12640	BR09G44140
	BR01G01060	bra	Serine hydroxymethyltransferase	471696	474436	HOM03D000445	ORTHO03D000453		AT4G37930	AL7G02670	CRU_007G02150	TP7G35580		BR08G19250
	BR01G01070	bra		474977	476733	HOM03D001385	ORTHO03D008072		AT4G37920	AL7G02680	CRU_007G02160	TP7G35560
	BR01G01080	bra	protein DnaK	476945	479384	HOM03D000103	ORTHO03D000199		AT4G37910	AL7G02690	CRU_007G02170	TP7G35550		BR08G19230
	BR01G01090	bra	RMD5 homolog A	480008	481153	HOM03D002676	ORTHO03D013453		AT4G37880	AL7G02740	CRU_007G02200	TP7G35520		BR08G19210		AT2G22690	AL4G02120	CRU_004G01740
	BR01G01100	bra	Phosphoenolpyruvate carboxykinase	485035	488151	HOM03D001471	ORTHO03D102431		AT4G37870	AL7G02750	CRU_007G02210	TP7G35510	BR03G56160
	BR01G01110	bra		489091	490471	HOM03D002932	ORTHO03D034351		AT4G37860	AL7G02760		TP7G35500				AT2G22720	AL4G02130	CRU_004G01750	TP4G01710	BR04G12770	BR09G44120
	BR01G01120	bra	Transcription factor bHLH25	497111	498420	HOM03D000647	ORTHO03D110390		AT4G37850		CRU_007G02220	TP7G35490		BR08G19200		AT2G22750	AL4G02170	CRU_004G01780	TP4G01740	BR04G12820	BR09G44080
	BR01G01130	bra	Probable hexokinase-like 2 protein	510409	512487	HOM03D000642	ORTHO03D019526		AT4G37840	AL7G02770	CRU_007G02230	TP7G35480		BR08G19190
	BR01G01140	bra	oxidase subunit 6A	513275	513897	HOM03D004699	ORTHO03D321352		AT4G37830	AL7G02780	CRU_007G02240	TP7G35470		BR08G19180
	BR01G01150	bra	PATTERNING FACTOR-like protein 2	518325	518853	HOM03D000803	ORTHO03D008385		AT4G37810	AL7G02790	CRU_007G02260	TP7G35460		BR08G19160
	BR01G01160	bra	zipper protein HAT22	534222	535255	HOM03D000110	ORTHO03D005286		AT4G37790	AL7G02810	CRU_007G02280	TP7G35440	BR03G56130	BR08G19150		AT2G22800	AL4G02240	CRU_004G01840	TP4G01820	BR04G12920
	BR01G01170	bra	Trichome differentiation protein GL1	546010	547175	HOM03D000008	ORTHO03D027472		AT4G37780	AL7G02830	CRU_007G02300	TP7G35430
	BR01G01180	bra	1-aminocyclopropane-1-carboxylate synthase	552922	554685	HOM03D000394	ORTHO03D000088		AT4G37770	AL7G02840	CRU_007G02310	TP7G35420		BR08G19140		AT2G22810	AL4G02300	CRU_004G01850	TP4G01830	BR04G12930
	BR01G01190	bra	Squalene epoxidase 2	562776	565053	HOM03D000634	ORTHO03D000165		AT4G37760	AL7G02850	CRU_007G02320	TP7G35410				AT2G22830	AL4G02310	CRU_004G01860	TP4G01850	BR04G12940
	BR01G01200	bra	AP2-like ethylene-responsive transcription factor ANT	568506	570905	HOM03D000142	ORTHO03D009154		AT4G37750	AL7G02860	CRU_007G02330	TP7G34850	BR03G55720	BR08G19130
	BR01G01210	bra	Growth-regulating factor 2	585376	587110	HOM03D000374	ORTHO03D107834		AT4G37740	AL7G02870	CRU_007G02340	TP7G35390	BR03G56110			AT2G22840	AL4G02320	CRU_004G01870	TP4G01880
	BR01G01220	bra	Regulatory protein opaque-2	587982	588722	HOM03D000255	ORTHO03D023116		AT4G37730	AL7G02880	CRU_007G02350	TP7G35380	BR03G56100			AT2G22850	AL4G02330	CRU_004G01880	TP4G01890
	BR01G01230	bra	Adiponectin receptor protein 2	592645	594300	HOM03D000831	ORTHO03D000938		AT4G37680	AL7G02990	CRU_007G02420	TP7G35330	BR03G56060
	BR01G01240	bra	Probable amino-acid acetyltransferase NAGS2	596037	598492	HOM03D002412	ORTHO03D001287		AT4G37670	AL7G03000	CRU_007G02430	TP7G35320	BR03G56040			AT2G22910	AL4G02410	CRU_004G01960	TP4G01950
	BR01G01250	bra	GRAS	600502	602103	HOM03D000045	ORTHO03D001628		AT4G37650	AL7G03020	CRU_007G02450	TP7G35300	BR03G56020	BR08G19090
	BR01G01260	bra	TAZ domain-containing protein 5	608220	609631	HOM03D001155	ORTHO03D101240		AT4G37610	AL7G03050	CRU_007G02480	TP7G35270	BR03G55990
	BR01G01270	bra	Probable N-acetyltransferase HLS1-like	613247	615068	HOM03D001035	ORTHO03D001534		AT4G37580	AL7G03070	CRU_007G02520	TP7G35250	BR03G55950	BR08G19050		AT2G23060	AL4G02620	CRU_004G02170	TP4G02080	BR04G13060
	BR01G01280	bra		621984	624309	HOM03D003829	ORTHO03D003390		AT4G37550	AL7G03090	CRU_007G02190	TP7G35230
	BR01G01290	bra		624757	626796	HOM03D003829	ORTHO03D003390		AT4G37550	AL7G03090	CRU_007G02190	TP7G35230
	BR01G01300	bra	LOB domain-containing protein 39	631422	632295	HOM03D000628	ORTHO03D022703		AT4G37540	AL7G03100	CRU_007G02540	TP7G35220	BR03G55930
	BR01G01310	bra	Lignin-forming anionic peroxidase	637672	639003	HOM03D000014	ORTHO03D001195		AT4G37520	AL7G03110	CRU_007G02550	TP7G35200	BR03G55920
	BR01G01320	bra	Ribonuclease 3	642723	645154	HOM03D004975	ORTHO03D004652		AT4G37510	AL7G02980	CRU_007G02590	TP7G35190	BR03G55910
	BR01G01330	bra	Cyclin-B1-1	645908	647738	HOM03D000175	ORTHO03D115377		AT4G37490	AL7G03150	CRU_007G02600	TP7G35170
	BR01G01340	bra	Tetratricopeptide repeat protein 13	656434	662546	HOM03D004176	ORTHO03D004984		AT4G37460	AL7G03180	CRU_007G02630	TP7G35120	BR03G55870
	BR01G01350	bra	Lysine-rich arabinogalactan protein	664334	665011	HOM03D002899	ORTHO03D337022		AT4G37450	AL7G03190	CRU_007G02640	TP7G35110	BR03G55850			AT2G23130	AL4G02740	CRU_004G02250	TP4G02190		BR09G43880
	BR01G01360	bra		667142	670549	HOM03D005951	ORTHO03D010743		AT4G37445	AL7G03200	CRU_007G02650	TP7G35140	BR03G55830
	BR01G01370	bra		672224	676595	HOM03D005951	ORTHO03D010743		AT4G37445	AL7G03200	CRU_007G02650	TP7G35140	BR03G55830
	BR01G01380	bra		677105	678482	HOM03D002071	ORTHO03D261516		AT4G37440	AL7G03210	CRU_007G02660	TP7G34840		BR08G19020
	BR01G01390	bra	homeotic protein APETALA 1	682633	684163	HOM03D000038	ORTHO03D020452		AT4G37940	AL7G02660	CRU_007G02140	TP7G35100		BR08G19260		AT2G22540	AL4G02020	CRU_004G01620	TP4G01590	BR04G12640	BR09G44140
	BR01G01400	bra	Amorpha-4,11-diene 12-monooxygenase	684512	686740	HOM03D000004	ORTHO03D000013		AT4G37310	AL7G03240	CRU_007G02390	TP7G34980	BR03G55800	BR08G18990		AT2G23190	AL4G02840	CRU_004G02330	TP4G01840	BR04G12750	BR09G43830
	BR01G01410	bra	Amorpha-4,11-diene 12-monooxygenase	689019	690694	HOM03D000004	ORTHO03D000013		AT4G37310	AL7G03240	CRU_007G02390	TP7G34980	BR03G55800	BR08G18990		AT2G23190	AL4G02840	CRU_004G02330	TP4G01840	BR04G12750	BR09G43830
	BR01G01420	bra	UPF0392 protein	693763	695481	HOM03D001048	ORTHO03D005733		AT4G37420	AL7G03250	CRU_007G02680	TP7G35080
	BR01G01430	bra	Amorpha-4,11-diene 12-monooxygenase	698003	699756	HOM03D000004	ORTHO03D000013		AT4G37310	AL7G03240	CRU_007G02390	TP7G34980	BR03G55800	BR08G18990		AT2G23190	AL4G02840	CRU_004G02330	TP4G01840	BR04G12750	BR09G43830
	BR01G01440	bra	Amorpha-4,11-diene 12-monooxygenase	705543	707630	HOM03D000004	ORTHO03D000013		AT4G37310	AL7G03240	CRU_007G02390	TP7G34980	BR03G55800	BR08G18990		AT2G23190	AL4G02840	CRU_004G02330	TP4G01840	BR04G12750	BR09G43830
	BR01G01450	bra	Amorpha-4,11-diene 12-monooxygenase	713089	715090	HOM03D000004	ORTHO03D000013		AT4G37310	AL7G03240	CRU_007G02390	TP7G34980	BR03G55800	BR08G18990		AT2G23190	AL4G02840	CRU_004G02330	TP4G01840	BR04G12750	BR09G43830
	BR01G01460	bra	Amorpha-4,11-diene 12-monooxygenase	716648	719989	HOM03D000004	ORTHO03D000013		AT4G37310	AL7G03240	CRU_007G02390	TP7G34980	BR03G55800	BR08G18990		AT2G23190	AL4G02840	CRU_004G02330	TP4G01840	BR04G12750	BR09G43830
	BR01G01470	bra	Amorpha-4,11-diene 12-monooxygenase	723003	725585	HOM03D000004	ORTHO03D000013		AT4G37310	AL7G03240	CRU_007G02390	TP7G34980	BR03G55800	BR08G18990		AT2G23190	AL4G02840	CRU_004G02330	TP4G01840	BR04G12750	BR09G43830
	BR01G01480	bra		726038	726762	HOM03D003087	ORTHO03D007116		AT4G37300	AL7G03380	CRU_007G02770	TP7G34970	BR03G55790
	BR01G01490	bra		727663	727926	HOM03D010312	ORTHO03D033929		AT4G37295	AL7G03390	CRU_007G02780	TP7G34960	BR03G55780	BR08G18980
	BR01G01500	bra		731584	731841	HOM03D002053	ORTHO03D144371		AT4G37290	AL7G03400	CRU_007G02790	TP7G34950	BR03G55770	BR08G18970		AT2G23270	AL4G02940	CRU_004G02390		BR04G13150	BR09G43790
	BR01G01510	bra	Mortality factor 4-like protein	732416	734733	HOM03D002606	ORTHO03D004206		AT4G37280	AL7G03410	CRU_007G02800	TP7G34940
	BR01G01520	bra	Lead, cadmium, zinc and mercury-transporting ATPase	735098	739067	HOM03D000216	ORTHO03D002605		AT4G37270	AL7G03420	CRU_007G02810	TP7G34930					AL4G02950	CRU_004G02400	TP4G02270		BR09G43780
	BR01G01530	bra	Trichome differentiation protein GL1	739467	740453	HOM03D000115	ORTHO03D003737		AT4G37260		CRU_007G02820	TP7G34920	BR03G55760	BR08G18960		AT2G23290	AL4G02960	CRU_004G02410	TP4G02280	BR04G13160
	BR01G01540	bra		748676	750183	HOM03D067152	ORTHO03D187042
	BR01G01550	bra	BRASSINOSTEROID INSENSITIVE 1-associated receptor kinase 1	758418	760797	HOM03D000059	ORTHO03D007911		AT4G37250	AL7G03430	CRU_007G02830	TP7G34910				AT2G23300	AL4G02970	CRU_004G02420	TP4G02300	BR04G13170
	BR01G01560	bra	Germination-specific cysteine protease 1	761505	763300	HOM03D000060	ORTHO03D004559			AL7G03460	CRU_007G02840	TP7G34890
	BR01G01570	bra	Probable beta-1,4-xylosyltransferase IRX14H	766378	768571	HOM03D002784	ORTHO03D001547			AL7G03480	CRU_007G02850	TP7G34880
	BR01G01580	bra	responsive transcription factor RAP2-10	775981	776568	HOM03D000089	ORTHO03D019822			AL7G03490	CRU_007G02860	TP7G34870	BR03G55740			AT2G23340	AL4G03010	CRU_004G02450	TP4G02330	BR04G13190
	BR01G01590	bra	CBS domain-containing protein CBSX2	785627	785978	HOM03D002597	ORTHO03D325918			AL7G03500	CRU_007G02870	TP7G34860	BR03G55730
	BR01G01600	bra	31 kDa ribonucleoprotein	788733	789372	HOM03D000173	ORTHO03D305191									AT2G23350	AL4G03030	CRU_004G02470	TP4G02340	BR04G13200	BR09G43770
	Syntenic blocks were found with132 genes located in intrasyntenic genomic region (AT4G36940-AT4G38080) of AtFPT/SCPL region using Plaza (http://bioinformatics.psb.ugent.be/plaza/versions/plaza_v3_dicots/). Red indicates FPT/SCPL related genes.

## Sheet: Data S4f
	Supplementary Data 4f. Identification of syntenic genes located in the intrasyntenic genomic region of AtFPT/SCPL genomic region in the Brassicaceae species. Intrasyntenic genes of AtFPT/SCPL genomic region found in Brassica rapa chromosome 3 (BrChr.3).
									Block II							Block I
									A. thaliana	A. lyrata	C. rubella	T. parvula	B. rapa	B. rapa		A. thaliana	A. lyrata	C. rubella	T. parvula	B. rapa	B. rapa
	Gene ID	species	gene description	start	end	Plaza cluster	Plaza cluster		AtChr. 4	AlChr. 7	CrChr. 7	TpChr. 7	BrChr. 1	BrChr. 8		AtChr. 2	AlChr. 4	CrChr. 4	TpChr. 4	BrChr. 4	BrChr. 9
	BR03G55710	bra	Nicotinate phosphoribosyltransferase	30597781	30600609	HOM03D003635	ORTHO03D001767		AT4G36940	AL7G03530	CRU_007G02900	TP7G34830				AT2G23420	AL4G03110	CRU_004G02540	TP4G02410		BR09G43740
	BR03G55720	bra	homeotic protein APETALA 2	30612490	30614651	HOM03D000142	ORTHO03D002073		AT4G37750	AL7G02860	CRU_007G02330	TP7G34850	BR01G01200	BR08G19130
	BR03G55730	bra	CBS domain-containing protein CBSX1	30624597	30626655	HOM03D002597	ORTHO03D004978			AL7G03500	CRU_007G02870	TP7G34860	BR01G01590
	BR03G55740	bra	responsive transcription factor RAP2-10	30627488	30628066	HOM03D000089	ORTHO03D019822			AL7G03490	CRU_007G02860	TP7G34870	BR01G01580			AT2G23340	AL4G03010	CRU_004G02450	TP4G02330	BR04G13190
	BR03G55750	bra		30640155	30640920	HOM03D028095	ORTHO03D167486
	BR03G55760	bra	Trichome differentiation protein GL1	30664601	30665398	HOM03D000115	ORTHO03D143153		AT4G37260		CRU_007G02820	TP7G34920	BR01G01530	BR08G18960		AT2G23290	AL4G02960	CRU_004G02410	TP4G02280	BR04G13160
	BR03G55770	bra		30667884	30668105	HOM03D002053	ORTHO03D268257		AT4G37290	AL7G03400	CRU_007G02790	TP7G34950	BR01G01500	BR08G18970		AT2G23270	AL4G02940	CRU_004G02390		BR04G13150	BR09G43790
	BR03G55780	bra		30678701	30678955	HOM03D010312	ORTHO03D197678		AT4G37295	AL7G03390	CRU_007G02780	TP7G34960	BR01G01490	BR08G18980
	BR03G55790	bra		30679842	30680533	HOM03D003087	ORTHO03D278373		AT4G37300	AL7G03380	CRU_007G02770	TP7G34970	BR01G01480
	BR03G55800	bra	Amorpha-4,11-diene 12-monooxygenase	30682260	30684183	HOM03D000004	ORTHO03D000013		AT4G37310	AL7G03240	CRU_007G02390	TP7G34980	BR01G01400	BR08G18990		AT2G23190	AL4G02840	CRU_004G02330	TP4G01840	BR04G12750	BR09G43830
	BR03G55810	bra	Amorpha-4,11-diene 12-monooxygenase	30692799	30694869	HOM03D000004	ORTHO03D000013		AT4G37310	AL7G03240	CRU_007G02390	TP7G34980	BR01G01400	BR08G18990		AT2G23190	AL4G02840	CRU_004G02330	TP4G01840	BR04G12750	BR09G43830
	BR03G55820	bra	Amorpha-4,11-diene 12-monooxygenase	30695522	30697728	HOM03D000004	ORTHO03D000013		AT4G37310	AL7G03240	CRU_007G02390	TP7G34980	BR01G01400	BR08G18990		AT2G23190	AL4G02840	CRU_004G02330	TP4G01840	BR04G12750	BR09G43830
	BR03G55830	bra		30698469	30698939	HOM03D005951	ORTHO03D061778		AT4G37445	AL7G03200	CRU_007G02650	TP7G35140	BR01G01360
	BR03G55840	bra		30702647	30703117	HOM03D005951	ORTHO03D061778		AT4G37445	AL7G03200	CRU_007G02650	TP7G35140	BR01G01360
	BR03G55850	bra		30708964	30709812	HOM03D002899	ORTHO03D034424		AT4G37450	AL7G03190	CRU_007G02640	TP7G35110	BR01G01350			AT2G23130	AL4G02740	CRU_004G02250	TP4G02190		BR09G43880
	BR03G55860	bra		30710675	30711655	HOM03D009786	ORTHO03D020262
	BR03G55870	bra		30712694	30714869	HOM03D004176	ORTHO03D304161		AT4G37460	AL7G03180	CRU_007G02630	TP7G35120	BR01G01340
	BR03G55880	bra	Probable esterase KAI2	30716247	30717246	HOM03D000751	ORTHO03D003246		AT4G37470	AL7G03170	CRU_007G02620	TP7G35150		BR08G19030
	BR03G55890	bra		30721412	30721873	HOM03D019530	ORTHO03D066157
	BR03G55900	bra		30726121	30726456	HOM03D004075	ORTHO03D222201
	BR03G55910	bra		30739356	30739556	HOM03D004975	ORTHO03D132137		AT4G37510	AL7G02980	CRU_007G02590	TP7G35190	BR01G01320
	BR03G55920	bra	Lignin-forming anionic peroxidase	30744243	30745512	HOM03D000014	ORTHO03D271071		AT4G37520	AL7G03110	CRU_007G02550	TP7G35200	BR01G01310
	BR03G55930	bra	LOB domain-containing protein 39	30773548	30774423	HOM03D000628	ORTHO03D292681		AT4G37540	AL7G03100	CRU_007G02540	TP7G35220	BR01G01300
	BR03G55940	bra	A20 and AN1 domain-containing stress-associated protein	30799442	30800556	HOM03D000349	ORTHO03D029655
	BR03G55950	bra	Probable N-acetyltransferase HLS1-like	30805211	30806900	HOM03D001035	ORTHO03D001534		AT4G37580	AL7G03070	CRU_007G02520	TP7G35250	BR01G01270	BR08G19050		AT2G23060	AL4G02620	CRU_004G02170	TP4G02080	BR04G13060
	BR03G55960	bra		30812729	30813352	HOM03D008457	ORTHO03D015279
	BR03G55970	bra	POZ domain-containing protein NPY5	30821981	30823990	HOM03D000097	ORTHO03D000512		AT4G37590		CRU_007G02510	TP7G35260		BR08G19060		AT2G23050		CRU_004G02160	TP4G02070	BR04G13050
	BR03G55980	bra		30825545	30828367	HOM03D007326	ORTHO03D165564		AT4G37608	AL7G03060	CRU_007G02500			BR08G19070		AT2G23040		CRU_004G02150
	BR03G55990	bra	TAZ domain-containing protein 5	30828541	30830159	HOM03D001155	ORTHO03D101241		AT4G37610	AL7G03050	CRU_007G02480	TP7G35270	BR01G01260
	BR03G56000	bra	Cyclin-D5-1	30869401	30870792	HOM03D000214	ORTHO03D009293		AT4G37630	AL7G03040	CRU_007G02470	TP7G35280
	BR03G56010	bra	Putative calcium-transporting ATPase 13	30872929	30877682	HOM03D000144	ORTHO03D000238		AT4G37640	AL7G03030	CRU_007G02460	TP7G35290		BR08G19080		AT2G22950	AL4G02470	CRU_004G02040	TP4G01980		BR09G43950
	BR03G56020	bra	Protein SHORT-ROOT	30884883	30886481	HOM03D000045	ORTHO03D001628		AT4G37650	AL7G03020	CRU_007G02450	TP7G35300	BR01G01250	BR08G19090
	BR03G56030	bra	protein L7/L12	30889942	30890436	HOM03D000938	ORTHO03D010376		AT4G37660	AL7G03010	CRU_007G02440	TP7G35310		BR08G19100
	BR03G56040	bra	Probable amino-acid acetyltransferase NAGS2	30890502	30893005	HOM03D002412	ORTHO03D001287		AT4G37670	AL7G03000	CRU_007G02430	TP7G35320	BR01G01240			AT2G22910	AL4G02410	CRU_004G01960	TP4G01950
	BR03G56050	bra		30893816	30895354	HOM03D032551	ORTHO03D153920
	BR03G56060	bra	Adiponectin receptor protein 2	30902724	30906367	HOM03D000831	ORTHO03D000938		AT4G37680	AL7G02990	CRU_007G02420	TP7G35330	BR01G01230
	BR03G56070	bra	Galactomannan galactosyltransferase 1	30912442	30913758	HOM03D000608	ORTHO03D001790		AT4G37690	AL7G02930		TP7G35340				AT2G22900	AL4G02390	CRU_004G01930	TP4G01940		BR09G43970
	BR03G56080	bra		30914464	30914913	HOM03D011484	ORTHO03D026393		AT4G37700	AL7G02920	CRU_007G02380	TP7G35350
	BR03G56090	bra		30916676	30917020	HOM03D004144	ORTHO03D171301		AT4G37710	AL7G02900	CRU_007G02370	TP7G35360		BR08G19110		AT2G22880	AL4G02370	CRU_004G01910	TP4G01930		BR09G43980
	BR03G56100	bra	Regulatory protein opaque-2	30924003	30924725	HOM03D000255	ORTHO03D023116		AT4G37730	AL7G02880	CRU_007G02350	TP7G35380	BR01G01220			AT2G22850	AL4G02330	CRU_004G01880	TP4G01890
	BR03G56110	bra	Growth-regulating factor 2	30925406	30927659	HOM03D000374	ORTHO03D107835		AT4G37740	AL7G02870	CRU_007G02340	TP7G35390	BR01G01210			AT2G22840	AL4G02320	CRU_004G01870	TP4G01880
	BR03G56120	bra	AP2-like ethylene-responsive transcription factor ANT	30967132	30969584	HOM03D000142	ORTHO03D009154		AT4G37750	AL7G02860	CRU_007G02330	TP7G34850	BR01G01200	BR08G19130
	BR03G56130	bra	zipper protein HAT22	30989500	30990550	HOM03D000110	ORTHO03D005286		AT4G37790	AL7G02810	CRU_007G02280	TP7G35440	BR01G01160	BR08G19150		AT2G22800	AL4G02240	CRU_004G01840	TP4G01820	BR04G12920
	BR03G56140	bra		30996506	30996848	HOM03D069642	ORTHO03D215442
	BR03G56150	bra	Xyloglucan endotransglucosylase/hydrolase protein	31008723	31010312	HOM03D000082	ORTHO03D001926		AT4G37800	AL7G02800	CRU_007G02270	TP7G35450
	BR03G56160	bra	Phosphoenolpyruvate carboxykinase	31022521	31026575	HOM03D001471	ORTHO03D093725		AT4G37870	AL7G02750	CRU_007G02210	TP7G35510	BR01G01100
	BR03G56170	bra		31036170	31036644	HOM03D005205	ORTHO03D003518
	BR03G56180	bra		31039407	31040508	HOM03D000372	ORTHO03D028813
	BR03G56190	bra		31046571	31048469	HOM03D000558	ORTHO03D002423		AT4G37890			TP7G35530				AT2G22680			TP4G01700	BR04G12740
	BR03G56200	bra		31054849	31056288	HOM03D008167	ORTHO03D021633
	BR03G56210	bra		31059656	31063580	HOM03D002957	ORTHO03D001764		AT4G37682	AL7G02700	CRU_007G02180	TP7G35540		BR08G19220		AT2G22660	AL4G02100	CRU_004G01720	TP4G01680	BR04G12720
	Syntenic blocks were found with132 genes located in intrasyntenic genomic region (AT4G36940-AT4G38080) of AtFPT/SCPL region using Plaza (http://bioinformatics.psb.ugent.be/plaza/versions/plaza_v3_dicots/). Red indicates FPT/SCPL related genes.

## Sheet: Data S4g
	Supplementary Data 4g. Identification of syntenic genes located in the intrasyntenic genomic region of AtFPT/SCPL genomic region in the Brassicaceae species. Intrasyntenic genes of AtFPT/SCPL genomic region found in Brassica rapa chromosome 8 (BrChr.8).
									Block II							Block I
									A. thaliana	A. lyrata	C. rubella	T. parvula	B. rapa	B. rapa		A. thaliana	A. lyrata	C. rubella	T. parvula	B. rapa	B. rapa
	Gene ID	species	gene description	start	end	Plaza cluster	Plaza cluster		AtChr. 4	AtChr. 7	CrChr. 7	TpChr. 7	BrChr. 1	BrChr. 8		AtChr. 2	AlChr. 4	CrChr. 4	TpChr. 4	BrChr. 4	BrChr. 9
	BR08G18960	bra	Trichome differentiation protein GL1	15399969	15400886	HOM03D000115	ORTHO03D282484		AT4G37260		CRU_007G02820	TP7G34920	BR01G01530	BR03G55760		AT2G23290	AL4G02960	CRU_004G02410	TP4G02280	BR04G13160
	BR08G18970	bra		15404526	15404780	HOM03D002053	ORTHO03D026700		AT4G37290	AL7G03400	CRU_007G02790	TP7G34950	BR01G01500	BR03G55770		AT2G23270	AL4G02940	CRU_004G02390		BR04G13150	BR09G43790
	BR08G18980	bra		15408583	15408843	HOM03D010312	ORTHO03D073765		AT4G37295	AL7G03390	CRU_007G02780	TP7G34960	BR01G01490	BR03G55780
	BR08G18990	bra	Amorpha-4,11-diene 12-monooxygenase	15410484	15412483	HOM03D000004	ORTHO03D000013		AT4G37310	AL7G03240	CRU_007G02390	TP7G34980	BR01G01400	BR03G55800		AT2G23190	AL4G02840	CRU_004G02330	TP4G01840	BR04G12750	BR09G43830
	BR08G19000	bra	Amorpha-4,11-diene 12-monooxygenase	15425334	15427543	HOM03D000004	ORTHO03D000013		AT4G37310	AL7G03240	CRU_007G02390	TP7G34980	BR01G01400	BR03G55800		AT2G23190	AL4G02840	CRU_004G02330	TP4G01840	BR04G12750	BR09G43830
	BR08G19010	bra	Amorpha-4,11-diene 12-monooxygenase	15436216	15438095	HOM03D000004	ORTHO03D000013		AT4G37310	AL7G03240	CRU_007G02390	TP7G34980	BR01G01400	BR03G55800		AT2G23190	AL4G02840	CRU_004G02330	TP4G01840	BR04G12750	BR09G43830
	BR08G19020	bra		15446754	15448611	HOM03D002071	ORTHO03D020451		AT4G37440	AL7G03210	CRU_007G02660	TP7G34840	BR01G01380
	BR08G19030	bra	Probable esterase KAI2	15449937	15451292	HOM03D000751	ORTHO03D003246		AT4G37470	AL7G03170	CRU_007G02620	TP7G35150		BR03G55880
	BR08G19040	bra	protein DnaJ	15452363	15454924	HOM03D005525	ORTHO03D008475		AT4G37480	AL7G03160	CRU_007G02610	TP7G35160
	BR08G19050	bra	Probable N-acetyltransferase HLS1	15474961	15476549	HOM03D001035	ORTHO03D001534		AT4G37580	AL7G03070	CRU_007G02520	TP7G35250	BR01G01270	BR03G55950		AT2G23060	AL4G02620	CRU_004G02170	TP4G02080	BR04G13060
	BR08G19060	bra	POZ domain-containing protein NPY2	15479975	15482006	HOM03D000097	ORTHO03D000512		AT4G37590		CRU_007G02510	TP7G35260		BR03G55970		AT2G23050		CRU_004G02160	TP4G02070	BR04G13050
	BR08G19070	bra		15486938	15487484	HOM03D007326	ORTHO03D010755		AT4G37608	AL7G03060	CRU_007G02500			BR03G55980		AT2G23040		CRU_004G02150
	BR08G19080	bra	Putative calcium-transporting ATPase 13, plasma membrane-type	15487984	15493395	HOM03D000144	ORTHO03D000238		AT4G37640	AL7G03030	CRU_007G02460	TP7G35290		BR03G56010		AT2G22950	AL4G02470	CRU_004G02040	TP4G01980		BR09G43950
	BR08G19090	bra	Protein SHORT-ROOT	15500636	15502042	HOM03D000045	ORTHO03D001628		AT4G37650	AL7G03020	CRU_007G02450	TP7G35300	BR01G01250	BR03G56020
	BR08G19100	bra	protein L7/L12	15504323	15504832	HOM03D000938	ORTHO03D217957		AT4G37660	AL7G03010	CRU_007G02440	TP7G35310		BR03G56030
	BR08G19110	bra		15506771	15507115	HOM03D004144	ORTHO03D023174		AT4G37710	AL7G02900	CRU_007G02370	TP7G35360		BR03G56090		AT2G22880	AL4G02370	CRU_004G01910	TP4G01930		BR09G43980
	BR08G19120	bra	enzyme E2 B	15523209	15523664	HOM03D000071	ORTHO03D328623
	BR08G19130	bra	AP2-like ethylene-responsive transcription factor ANT	15524425	15526819	HOM03D000142	ORTHO03D009154		AT4G37750	AL7G02860	CRU_007G02330	TP7G34850	BR01G01200	BR03G55720
	BR08G19140	bra	1-aminocyclopropane-1-carboxylate synthase	15538362	15540067	HOM03D000394	ORTHO03D000088		AT4G37770	AL7G02840	CRU_007G02310	TP7G35420	BR01G01180			AT2G22810	AL4G02300	CRU_004G01850	TP4G01830	BR04G12930
	BR08G19150	bra	zipper protein HAT22	15564351	15565352	HOM03D000110	ORTHO03D286757		AT4G37790	AL7G02810	CRU_007G02280	TP7G35440	BR01G01160	BR03G56130		AT2G22800	AL4G02240	CRU_004G01840	TP4G01820	BR04G12920
	BR08G19160	bra	PATTERNING FACTOR-like protein 2	15586395	15586964	HOM03D000803	ORTHO03D008385		AT4G37810	AL7G02790	CRU_007G02260	TP7G35460	BR01G01150
	BR08G19170	bra		15595296	15596375	HOM03D001859	ORTHO03D080285		AT4G37820		CRU_007G02250					AT2G22795	AL4G02220	CRU_004G01830	TP4G01810	BR04G12900	BR09G44000
	BR08G19180	bra	oxidase subunit 6A, mitochondrial	15596746	15597620	HOM03D004699	ORTHO03D006849		AT4G37830	AL7G02780	CRU_007G02240	TP7G35470	BR01G01140
	BR08G19190	bra	Probable hexokinase-like 2 protein	15598975	15601366	HOM03D000642	ORTHO03D019526		AT4G37840	AL7G02770	CRU_007G02230	TP7G35480	BR01G01130
	BR08G19200	bra	Transcription factor bHLH25	15606304	15607563	HOM03D000647	ORTHO03D009068		AT4G37850		CRU_007G02220	TP7G35490	BR01G01120			AT2G22750	AL4G02170	CRU_004G01780	TP4G01740	BR04G12820	BR09G44080
	BR08G19210	bra	RMD5 homolog A	15612354	15613511	HOM03D002676	ORTHO03D013453		AT4G37880	AL7G02740	CRU_007G02200	TP7G35520	BR01G01090			AT2G22690	AL4G02120	CRU_004G01740
	BR08G19220	bra		15614012	15616900	HOM03D002957	ORTHO03D001764		AT4G37682	AL7G02700	CRU_007G02180	TP7G35540		BR03G56210		AT2G22660	AL4G02100	CRU_004G01720	TP4G01680	BR04G12720
	BR08G19230	bra	protein DnaK	15617921	15620353	HOM03D000103	ORTHO03D000199		AT4G37910	AL7G02690	CRU_007G02170	TP7G35550	BR01G01080
	BR08G19240	bra	oxidoreductase subunit M, chloroplastic	15620756	15621561	HOM03D007297	ORTHO03D010380		AT4G37925			TP7G35570
	BR08G19250	bra	Serine hydroxymethyltransferase	15621996	15624821	HOM03D000445	ORTHO03D000453		AT4G37930	AL7G02670	CRU_007G02150	TP7G35580	BR01G01060
	BR08G19260	bra	MADS-box protein AGL21	15626201	15629460	HOM03D000038	ORTHO03D033632		AT4G37940	AL7G02660	CRU_007G02140	TP7G35100	BR01G01050			AT2G22540	AL4G02020	CRU_004G01620	TP4G01590	BR04G12640	BR09G44140
	Syntenic blocks were found with132 genes in intrasyntenic genomic region (AT4G36940-AT4G38080) of AtFPT/SCPL region using Plaza (http://bioinformatics.psb.ugent.be/plaza/versions/plaza_v3_dicots/). Red indicates FPT/SCPL related genes.
